# Supplementary material for: Genome-wide detection of CNV regions and their potential association with growth and fatness traits in Duroc pigs
Source: BMC Genomics. 2021 May 8;22:332. doi: 10.1186/s12864-021-07654-7 (PMC8106131; doi:10.1186/s12864-021-07654-7)
Supplement: Supplementary file 1 — Additional file 1: Table S1. Overview of CNVRs for two Duroc populations. [file 12864_2021_7654_MOESM1_ESM.xlsx]

## Sheet: Table S1
Additional file 1: Table S1 Overview of CNVRs for two Duroc populations
CNVR ID	Chromosome	Start(bp)	End(bp)	Type
CNVR 1	1	408640	1826726	Mixed
CNVR 2	1	2216203	2343464	Mixed
CNVR 3	1	2443530	2535265	Gain
CNVR 4	1	3287812	3593533	Loss
CNVR 5	1	6391784	6423032	Gain
CNVR 6	1	6801744	6938746	Loss
CNVR 7	1	7390708	7423138	Mixed
CNVR 8	1	7882995	7985098	Loss
CNVR 9	1	14767132	14895887	Loss
CNVR 10	1	18365371	18445475	Loss
CNVR 11	1	19401485	19542020	Gain
CNVR 12	1	20937207	21244650	Loss
CNVR 13	1	26771622	26885566	Gain
CNVR 14	1	27871723	28029760	Loss
CNVR 15	1	29516197	29565977	Loss
CNVR 16	1	31884853	32016405	Loss
CNVR 17	1	35775772	35899320	Loss
CNVR 18	1	41940391	42241032	Gain
CNVR 19	1	45936751	46054929	Loss
CNVR 20	1	48193514	48414630	Gain
CNVR 21	1	48586777	48698471	Gain
CNVR 22	1	50118512	50162331	Gain
CNVR 23	1	50797783	51111965	Loss
CNVR 24	1	57569843	57698755	Gain
CNVR 25	1	60168234	60338211	Mixed
CNVR 26	1	61430036	61505713	Gain
CNVR 27	1	68740759	69522447	Mixed
CNVR 28	1	73057549	73119231	Loss
CNVR 29	1	77096908	77136348	Loss
CNVR 30	1	77557668	77673521	Gain
CNVR 31	1	89012139	89167001	Loss
CNVR 32	1	98388952	98641559	Mixed
CNVR 33	1	105918436	106039216	Gain
CNVR 34	1	124662652	124712777	Loss
CNVR 35	1	139636710	139755328	Gain
CNVR 36	1	139790223	139847856	Loss
CNVR 37	1	143519304	143635743	Loss
CNVR 38	1	145643981	145855341	Loss
CNVR 39	1	146329310	146686967	Loss
CNVR 40	1	147473965	147545781	Gain
CNVR 41	1	154951672	155129906	Mixed
CNVR 42	1	173146830	173627401	Gain
CNVR 43	1	173699271	174563721	Gain
CNVR 44	1	175130260	175371432	Mixed
CNVR 45	1	176418354	176486056	Gain
CNVR 46	1	177435673	177843124	Gain
CNVR 47	1	186594693	186663322	Gain
CNVR 48	1	191825583	192223320	Gain
CNVR 49	1	194303964	194532144	Loss
CNVR 50	1	199790986	199998859	Loss
CNVR 51	1	207473119	207558207	Gain
CNVR 52	1	215295091	215847916	Loss
CNVR 53	1	224826959	225220018	Loss
CNVR 54	1	236322472	236472874	Loss
CNVR 55	1	237542626	237616249	Mixed
CNVR 56	1	237897424	237933185	Gain
CNVR 57	1	245989729	246046533	Gain
CNVR 58	1	252896372	253265267	Loss
CNVR 59	1	253483259	253533026	Loss
CNVR 60	1	253822166	253869470	Loss
CNVR 61	1	254894501	255069939	Gain
CNVR 62	1	256072609	256143800	Gain
CNVR 63	1	260498621	260533608	Gain
CNVR 64	1	260869133	260944137	Mixed
CNVR 65	1	261110838	261196617	Loss
CNVR 66	1	261729938	262121588	Mixed
CNVR 67	1	262645160	263049530	Mixed
CNVR 68	1	264575160	264761400	Loss
CNVR 69	1	265085761	265301383	Mixed
CNVR 70	1	265589332	265601137	Gain
CNVR 71	1	266297491	266532293	Loss
CNVR 72	1	267047373	267104265	Loss
CNVR 73	1	267645722	267727009	Gain
CNVR 74	1	268165942	268617556	Loss
CNVR 75	1	268780387	269007079	Loss
CNVR 76	1	269181388	269249257	Mixed
CNVR 77	1	269359484	269606037	Mixed
CNVR 78	1	269893798	270081546	Gain
CNVR 79	1	270413118	270492246	Gain
CNVR 80	1	270888682	271054850	Mixed
CNVR 81	1	272462838	274055415	Mixed
CNVR 82	1	274134038	274287862	Gain
CNVR 83	2	27459	2407984	Mixed
CNVR 84	2	2591046	2878103	Gain
CNVR 85	2	3094575	3946741	Mixed
CNVR 86	2	5030718	5238242	Gain
CNVR 87	2	5304659	5327200	Loss
CNVR 88	2	6433744	7143618	Mixed
CNVR 89	2	7266258	7363073	Gain
CNVR 90	2	8919611	9435996	Mixed
CNVR 91	2	9720068	9805767	Gain
CNVR 92	2	10099016	10135131	Loss
CNVR 93	2	10584163	11057550	Mixed
CNVR 94	2	12776098	13042380	Loss
CNVR 95	2	13143791	13371349	Mixed
CNVR 96	2	14818464	14935271	Mixed
CNVR 97	2	16426022	16550409	Loss
CNVR 98	2	17469351	17513368	Gain
CNVR 99	2	20563683	21237316	Loss
CNVR 100	2	22300642	22989364	Mixed
CNVR 101	2	23268493	23364942	Gain
CNVR 102	2	23388642	23644016	Loss
CNVR 103	2	29616475	29933455	Loss
CNVR 104	2	34639880	34676616	Gain
CNVR 105	2	39864814	39951722	Gain
CNVR 106	2	41356714	41479089	Loss
CNVR 107	2	49231916	49306110	Loss
CNVR 108	2	52954740	53429487	Gain
CNVR 109	2	55919964	56401508	Gain
CNVR 110	2	58090756	58131698	Loss
CNVR 111	2	64009032	64394413	Gain
CNVR 112	2	64724767	64814335	Loss
CNVR 113	2	76013400	76599983	Mixed
CNVR 114	2	76905754	77301580	Loss
CNVR 115	2	82704478	83072216	Loss
CNVR 116	2	96652512	96805002	Gain
CNVR 117	2	97649367	97761885	Loss
CNVR 118	2	99059798	99486535	Gain
CNVR 119	2	102231770	102528479	Loss
CNVR 120	2	103243085	103350665	Loss
CNVR 121	2	104789636	104894181	Loss
CNVR 122	2	105908671	106135493	Gain
CNVR 123	2	111790038	112065644	Gain
CNVR 124	2	113594771	113705852	Gain
CNVR 125	2	114368659	114542328	Gain
CNVR 126	2	118026623	118058611	Gain
CNVR 127	2	121045252	121157402	Gain
CNVR 128	2	123177514	123466553	Mixed
CNVR 129	2	124449999	124507388	Gain
CNVR 130	2	124603330	124685044	Gain
CNVR 131	2	125428159	125512462	Gain
CNVR 132	2	126471821	126516022	Loss
CNVR 133	2	131877157	132045391	Mixed
CNVR 134	2	133204782	134236398	Mixed
CNVR 135	2	135068798	135375968	Loss
CNVR 136	2	135551879	135647128	Loss
CNVR 137	2	136447877	136666645	Loss
CNVR 138	2	136917648	137106145	Loss
CNVR 139	2	140185741	140264977	Gain
CNVR 140	2	141217921	141640835	Mixed
CNVR 141	2	141877566	142030650	Loss
CNVR 142	2	143485661	143660150	Loss
CNVR 143	2	145602470	145876699	Gain
CNVR 144	2	146807890	146910430	Gain
CNVR 145	2	150376169	150411745	Gain
CNVR 146	2	150480983	150570160	Mixed
CNVR 147	2	150688149	150741751	Gain
CNVR 148	2	150797343	151385319	Mixed
CNVR 149	3	162027	2071648	Mixed
CNVR 150	3	2330216	2368171	Gain
CNVR 151	3	2492022	2665252	Loss
CNVR 152	3	2789839	3480462	Mixed
CNVR 153	3	3934571	4257403	Mixed
CNVR 154	3	9080038	9298084	Mixed
CNVR 155	3	9635341	10104448	Mixed
CNVR 156	3	10535484	10569566	Gain
CNVR 157	3	11678746	11821221	Mixed
CNVR 158	3	12767887	12809032	Loss
CNVR 159	3	13083099	13362283	Loss
CNVR 160	3	13938747	14308331	Loss
CNVR 161	3	14545117	14568693	Loss
CNVR 162	3	14757320	14912011	Gain
CNVR 163	3	15452841	15490042	Loss
CNVR 164	3	16445045	17187989	Mixed
CNVR 165	3	19097111	19351190	Loss
CNVR 166	3	19634957	19657427	Loss
CNVR 167	3	28388183	28592115	Loss
CNVR 168	3	29417913	29504410	Gain
CNVR 169	3	38614078	38693725	Loss
CNVR 170	3	39763531	40162288	Gain
CNVR 171	3	45825165	46058043	Gain
CNVR 172	3	65686642	66748446	Mixed
CNVR 173	3	69556858	69916171	Mixed
CNVR 174	3	70206783	70405384	Loss
CNVR 175	3	71228832	71298410	Loss
CNVR 176	3	73595394	73776803	Mixed
CNVR 177	3	77195327	77386905	Loss
CNVR 178	3	86239664	86396690	Loss
CNVR 179	3	87301517	87395753	Loss
CNVR 180	3	89175410	89415525	Gain
CNVR 181	3	89799364	89860966	Gain
CNVR 182	3	93131593	93365422	Mixed
CNVR 183	3	97127027	97503886	Mixed
CNVR 184	3	99411270	99480287	Loss
CNVR 185	3	100752650	101087543	Loss
CNVR 186	3	102720554	103294448	Loss
CNVR 187	3	104979920	105033562	Gain
CNVR 188	3	105163639	105756806	Gain
CNVR 189	3	106875627	107743792	Loss
CNVR 190	3	108619474	108671288	Gain
CNVR 191	3	109454767	109530877	Gain
CNVR 192	3	110329130	110553708	Mixed
CNVR 193	3	111767832	112007935	Loss
CNVR 194	3	113098233	113206566	Loss
CNVR 195	3	113486797	113571643	Loss
CNVR 196	3	113927581	113996889	Loss
CNVR 197	3	114478620	114501818	Gain
CNVR 198	3	114754389	114817812	Loss
CNVR 199	3	115410692	115678132	Gain
CNVR 200	3	116115509	116247894	Gain
CNVR 201	3	117672826	117732662	Loss
CNVR 202	3	118774295	118988150	Loss
CNVR 203	3	119022532	119065688	Gain
CNVR 204	3	120075138	120158358	Loss
CNVR 205	3	120810766	120891105	Loss
CNVR 206	3	121317746	121423977	Loss
CNVR 207	3	126778493	126898867	Loss
CNVR 208	3	127557899	127641406	Gain
CNVR 209	3	129057670	129258963	Gain
CNVR 210	3	132118293	132350127	Loss
CNVR 211	4	258866	415271	Mixed
CNVR 212	4	884022	2188011	Mixed
CNVR 213	4	3149505	4058067	Mixed
CNVR 214	4	5101733	5126172	Gain
CNVR 215	4	6161961	6351785	Mixed
CNVR 216	4	6924861	7188213	Loss
CNVR 217	4	7610769	7647347	Gain
CNVR 218	4	8105037	8154535	Gain
CNVR 219	4	9354508	9501109	Gain
CNVR 220	4	10141501	10314550	Gain
CNVR 221	4	10493687	10620495	Loss
CNVR 222	4	10784267	10909134	Gain
CNVR 223	4	12222127	12273405	Gain
CNVR 224	4	12750712	12925952	Gain
CNVR 225	4	13106628	14357859	Mixed
CNVR 226	4	15213279	15671825	Mixed
CNVR 227	4	16052941	16328056	Loss
CNVR 228	4	16944824	17162722	Loss
CNVR 229	4	18153038	18196598	Gain
CNVR 230	4	18913127	19135217	Gain
CNVR 231	4	19375745	19802086	Gain
CNVR 232	4	24382407	24799910	Mixed
CNVR 233	4	27337275	27592859	Gain
CNVR 234	4	35566724	35780258	Gain
CNVR 235	4	37677649	37937829	Mixed
CNVR 236	4	38650868	39078845	Mixed
CNVR 237	4	46295407	46792408	Loss
CNVR 238	4	51917041	52024266	Loss
CNVR 239	4	61105339	61441376	Gain
CNVR 240	4	65478975	65647125	Gain
CNVR 241	4	67686972	68111969	Mixed
CNVR 242	4	70767492	71056915	Gain
CNVR 243	4	71635532	71741206	Gain
CNVR 244	4	72992609	74231975	Gain
CNVR 245	4	74582023	74671444	Gain
CNVR 246	4	75331988	75387149	Gain
CNVR 247	4	76401305	77192065	Gain
CNVR 248	4	77764208	78305530	Mixed
CNVR 249	4	78797901	78944892	Gain
CNVR 250	4	80754393	81229506	Gain
CNVR 251	4	86335709	86507498	Gain
CNVR 252	4	89786109	90535929	Mixed
CNVR 253	4	90990818	91183159	Gain
CNVR 254	4	91387811	92382418	Gain
CNVR 255	4	92855521	92954515	Gain
CNVR 256	4	93120353	93673165	Mixed
CNVR 257	4	93879721	93964070	Gain
CNVR 258	4	94102672	94172568	Loss
CNVR 259	4	94242003	96841172	Mixed
CNVR 260	4	97072004	97249468	Gain
CNVR 261	4	97620283	98801567	Mixed
CNVR 262	4	102685992	102776466	Gain
CNVR 263	4	106037400	106164873	Gain
CNVR 264	4	106571934	106826499	Gain
CNVR 265	4	107495615	107592225	Gain
CNVR 266	4	107708490	107746068	Loss
CNVR 267	4	108348774	108589640	Gain
CNVR 268	4	109664652	109875916	Mixed
CNVR 269	4	110940029	111314449	Loss
CNVR 270	4	111515982	111702541	Gain
CNVR 271	4	111727491	111821325	Gain
CNVR 272	4	111866985	111883635	Gain
CNVR 273	4	112275502	113700994	Mixed
CNVR 274	4	114540771	114604138	Gain
CNVR 275	4	115141812	115612553	Gain
CNVR 276	4	115806548	116009318	Gain
CNVR 277	4	116110055	116722933	Gain
CNVR 278	4	117236028	117659720	Mixed
CNVR 279	4	117784604	117912209	Gain
CNVR 280	4	118222239	118459326	Gain
CNVR 281	4	122286811	122418721	Mixed
CNVR 282	4	123482449	123614943	Gain
CNVR 283	4	124333886	124499977	Gain
CNVR 284	4	127128614	127162411	Gain
CNVR 285	4	129448061	130375500	Mixed
CNVR 286	5	222125	1460083	Mixed
CNVR 287	5	2249879	2281918	Loss
CNVR 288	5	2494251	2811761	Mixed
CNVR 289	5	3201325	3976234	Mixed
CNVR 290	5	4252365	4477126	Mixed
CNVR 291	5	4528462	5153863	Mixed
CNVR 292	5	5195834	5306063	Loss
CNVR 293	5	5344082	6135827	Mixed
CNVR 294	5	7816569	8024660	Loss
CNVR 295	5	8342317	8713166	Mixed
CNVR 296	5	9221804	9290603	Loss
CNVR 297	5	9364559	9518871	Mixed
CNVR 298	5	9598315	9698050	Loss
CNVR 299	5	10137304	10294138	Loss
CNVR 300	5	11081292	11157249	Gain
CNVR 301	5	11254843	11343342	Loss
CNVR 302	5	12750388	12863532	Mixed
CNVR 303	5	13980245	14112538	Loss
CNVR 304	5	16292820	16370439	Loss
CNVR 305	5	16972831	17110306	Loss
CNVR 306	5	17316265	17395442	Loss
CNVR 307	5	18094728	18139558	Gain
CNVR 308	5	18247315	18870573	Mixed
CNVR 309	5	20204084	20561805	Gain
CNVR 310	5	21606108	21768540	Loss
CNVR 311	5	22437697	22604760	Loss
CNVR 312	5	27770852	27976982	Gain
CNVR 313	5	37286967	37783194	Mixed
CNVR 314	5	45329380	45613387	Loss
CNVR 315	5	52276104	52737350	Gain
CNVR 316	5	61137599	61317322	Loss
CNVR 317	5	61608524	61844550	Mixed
CNVR 318	5	62029269	62115185	Loss
CNVR 319	5	62806869	62913353	Gain
CNVR 320	5	63787481	64458916	Mixed
CNVR 321	5	70175272	70537774	Mixed
CNVR 322	5	74418117	74496548	Loss
CNVR 323	5	77085316	77253445	Loss
CNVR 324	5	78209926	78361124	Gain
CNVR 325	5	83239525	83323517	Gain
CNVR 326	5	91359294	91619556	Mixed
CNVR 327	5	91974558	92069860	Loss
CNVR 328	5	92349157	92552722	Gain
CNVR 329	5	94216956	94264923	Gain
CNVR 330	5	99674382	99882649	Gain
CNVR 331	5	100738617	100788092	Loss
CNVR 332	5	104139208	104213762	Gain
CNVR 333	6	51842	1462744	Mixed
CNVR 334	6	2262060	3625829	Mixed
CNVR 335	6	3666820	3835699	Gain
CNVR 336	6	4831197	5015174	Loss
CNVR 337	6	6688218	6879834	Loss
CNVR 338	6	8252860	8393964	Loss
CNVR 339	6	12875990	12914707	Gain
CNVR 340	6	15341792	15696875	Loss
CNVR 341	6	16370857	16539345	Gain
CNVR 342	6	16724907	16798605	Gain
CNVR 343	6	16981769	17021236	Gain
CNVR 344	6	19360377	19461652	Gain
CNVR 345	6	21119859	21270411	Gain
CNVR 346	6	23381251	23477206	Loss
CNVR 347	6	28356782	28623557	Loss
CNVR 348	6	29543532	29632075	Gain
CNVR 349	6	35191378	35358217	Mixed
CNVR 350	6	38865974	38956795	Gain
CNVR 351	6	40132014	40694805	Gain
CNVR 352	6	41565694	41738432	Gain
CNVR 353	6	46214931	46296079	Loss
CNVR 354	6	46826412	47252470	Loss
CNVR 355	6	47990340	48149583	Loss
CNVR 356	6	49350594	49817645	Loss
CNVR 357	6	54054875	54827092	Mixed
CNVR 358	6	60839981	61124257	Loss
CNVR 359	6	63470629	63718540	Loss
CNVR 360	6	64268261	65189989	Mixed
CNVR 361	6	65350175	66365094	Mixed
CNVR 362	6	66808707	67379563	Mixed
CNVR 363	6	70293119	71112015	Mixed
CNVR 364	6	71539858	71667530	Loss
CNVR 365	6	71788237	72188519	Loss
CNVR 366	6	74451218	74523928	Gain
CNVR 367	6	77027140	77085190	Gain
CNVR 368	6	77390631	77614927	Gain
CNVR 369	6	77814710	77842106	Gain
CNVR 370	6	78289048	78407113	Loss
CNVR 371	6	83184006	83330157	Loss
CNVR 372	6	85718341	85886477	Gain
CNVR 373	6	88608056	88673778	Loss
CNVR 374	6	118818260	119041972	Loss
CNVR 375	6	127880374	128198071	Loss
CNVR 376	6	130930811	131300502	Mixed
CNVR 377	6	133849243	134420659	Loss
CNVR 378	6	135375605	135619228	Gain
CNVR 379	6	137557763	137778692	Gain
CNVR 380	6	140731062	140918839	Loss
CNVR 381	6	141675802	141914558	Gain
CNVR 382	6	142358005	143081317	Mixed
CNVR 383	6	145459066	145620952	Loss
CNVR 384	6	147618349	147726599	Loss
CNVR 385	6	147890682	147970815	Gain
CNVR 386	6	148883803	149389300	Loss
CNVR 387	6	149737559	149905399	Loss
CNVR 388	6	150712515	151212088	Loss
CNVR 389	6	151776796	151844224	Gain
CNVR 390	6	152121992	152226162	Gain
CNVR 391	6	152846677	152870747	Loss
CNVR 392	6	153103268	153169317	Gain
CNVR 393	6	157318657	157718589	Loss
CNVR 394	6	158206702	158484025	Loss
CNVR 395	6	158725908	158835023	Gain
CNVR 396	6	162509955	162621054	Loss
CNVR 397	6	164878207	165271492	Mixed
CNVR 398	6	166523401	166688029	Loss
CNVR 399	6	167986191	168268278	Gain
CNVR 400	6	169395054	169767808	Gain
CNVR 401	7	572879	1072184	Mixed
CNVR 402	7	1383007	1707547	Gain
CNVR 403	7	2898242	3145178	Mixed
CNVR 404	7	3422988	3491343	Loss
CNVR 405	7	4519759	4645765	Loss
CNVR 406	7	8558300	8724551	Loss
CNVR 407	7	17654533	17805259	Gain
CNVR 408	7	18721587	19010124	Loss
CNVR 409	7	21181169	21385114	Loss
CNVR 410	7	21926288	22184943	Loss
CNVR 411	7	24296032	24479351	Loss
CNVR 412	7	25049757	25091206	Loss
CNVR 413	7	25176925	25307785	Gain
CNVR 414	7	27386432	27905935	Loss
CNVR 415	7	29599648	30265671	Mixed
CNVR 416	7	32627636	32792755	Gain
CNVR 417	7	33332688	33595513	Loss
CNVR 418	7	34502131	34772625	Gain
CNVR 419	7	35335003	35411077	Gain
CNVR 420	7	35945536	36062243	Gain
CNVR 421	7	37857382	38057569	Loss
CNVR 422	7	39222980	39383743	Gain
CNVR 423	7	39876820	40117254	Gain
CNVR 424	7	43174124	43363295	Gain
CNVR 425	7	43770346	43894067	Gain
CNVR 426	7	45828581	45959499	Gain
CNVR 427	7	46081552	46181162	Loss
CNVR 428	7	47014761	47081602	Gain
CNVR 429	7	47750129	47983938	Loss
CNVR 430	7	49252573	49541223	Gain
CNVR 431	7	50429945	51376033	Loss
CNVR 432	7	53498685	53527164	Mixed
CNVR 433	7	54919473	54987917	Loss
CNVR 434	7	63388097	63461242	Gain
CNVR 435	7	65277773	65356760	Loss
CNVR 436	7	71250276	72287466	Mixed
CNVR 437	7	75514788	76020229	Loss
CNVR 438	7	78784489	78864968	Gain
CNVR 439	7	85255568	85352911	Gain
CNVR 440	7	86773430	87016773	Gain
CNVR 441	7	87906464	88213056	Loss
CNVR 442	7	89023136	89702245	Loss
CNVR 443	7	93972305	94104887	Loss
CNVR 444	7	96660861	97126583	Loss
CNVR 445	7	97195350	97680355	Loss
CNVR 446	7	98151501	98469335	Loss
CNVR 447	7	108076913	108135348	Gain
CNVR 448	7	111364538	111437802	Loss
CNVR 449	7	111773863	111821652	Gain
CNVR 450	7	112286169	112345558	Gain
CNVR 451	7	112784720	113122517	Mixed
CNVR 452	7	114082132	114310586	Gain
CNVR 453	7	114480337	114585094	Gain
CNVR 454	7	115040923	115633119	Mixed
CNVR 455	7	117285370	117384828	Gain
CNVR 456	7	119944629	119962850	Gain
CNVR 457	7	120503952	120693747	Gain
CNVR 458	7	121074323	121209923	Mixed
CNVR 459	7	121439147	121534133	Gain
CNVR 460	8	226298	1437643	Mixed
CNVR 461	8	1940780	3858083	Mixed
CNVR 462	8	4499363	4633971	Gain
CNVR 463	8	5421566	5492965	Gain
CNVR 464	8	6164113	6196333	Gain
CNVR 465	8	7107413	7154884	Gain
CNVR 466	8	10637322	11068541	Mixed
CNVR 467	8	15309116	15397128	Gain
CNVR 468	8	16791671	16827351	Loss
CNVR 469	8	19791123	19865054	Gain
CNVR 470	8	22905249	23111564	Gain
CNVR 471	8	30256709	30323536	Gain
CNVR 472	8	30394981	30772022	Mixed
CNVR 473	8	33613427	33665097	Gain
CNVR 474	8	38154443	38285709	Loss
CNVR 475	8	38852594	38966774	Gain
CNVR 476	8	39509141	39555766	Gain
CNVR 477	8	40612897	40964893	Gain
CNVR 478	8	59749731	59859539	Loss
CNVR 479	8	64494655	64579364	Gain
CNVR 480	8	66928480	67001984	Loss
CNVR 481	8	67497387	67695280	Loss
CNVR 482	8	69279099	69529790	Loss
CNVR 483	8	71618764	71829946	Loss
CNVR 484	8	81596455	81763271	Loss
CNVR 485	8	84482167	84581788	Loss
CNVR 486	8	87895789	87941503	Loss
CNVR 487	8	90793458	90943779	Gain
CNVR 488	8	97990916	99088450	Gain
CNVR 489	8	99298999	99362844	Loss
CNVR 490	8	102735214	102999435	Loss
CNVR 491	8	103461833	103716272	Gain
CNVR 492	8	104053868	104608537	Mixed
CNVR 493	8	106369969	106401201	Loss
CNVR 494	8	113988990	114104426	Loss
CNVR 495	8	116465428	116594581	Loss
CNVR 496	8	118164289	118258071	Loss
CNVR 497	8	119372723	119466197	Loss
CNVR 498	8	121293471	121468656	Gain
CNVR 499	8	121743961	121844077	Loss
CNVR 500	8	122083319	122505268	Loss
CNVR 501	8	126502620	126706775	Loss
CNVR 502	8	127052434	127199386	Gain
CNVR 503	8	127550522	127736980	Gain
CNVR 504	8	128017978	128070313	Gain
CNVR 505	8	128264399	128347829	Gain
CNVR 506	8	128715986	128759315	Gain
CNVR 507	8	128799073	129022207	Loss
CNVR 508	8	130821518	131495872	Loss
CNVR 509	8	131939573	132078212	Gain
CNVR 510	8	132222121	132284841	Loss
CNVR 511	8	134104203	134150707	Loss
CNVR 512	8	137453024	137612411	Loss
CNVR 513	9	138769	380218	Loss
CNVR 514	9	619847	1268010	Loss
CNVR 515	9	1973555	2225748	Mixed
CNVR 516	9	3080614	3416559	Mixed
CNVR 517	9	6449640	6484547	Loss
CNVR 518	9	6790515	6902675	Gain
CNVR 519	9	7165800	7567846	Mixed
CNVR 520	9	7627074	8448343	Mixed
CNVR 521	9	8997965	9705564	Gain
CNVR 522	9	10403658	10628139	Mixed
CNVR 523	9	11091176	11323670	Mixed
CNVR 524	9	11765672	11831253	Gain
CNVR 525	9	12463773	12585307	Loss
CNVR 526	9	12760158	12817446	Loss
CNVR 527	9	16262095	16320163	Gain
CNVR 528	9	16633777	16959248	Loss
CNVR 529	9	20324871	20484419	Loss
CNVR 530	9	20514050	20657694	Gain
CNVR 531	9	38431785	38518690	Gain
CNVR 532	9	44040132	44209061	Gain
CNVR 533	9	46743218	46939092	Gain
CNVR 534	9	51469478	51659673	Loss
CNVR 535	9	53231649	53536137	Loss
CNVR 536	9	55714219	55807260	Loss
CNVR 537	9	61615730	62034708	Mixed
CNVR 538	9	69948308	70058158	Gain
CNVR 539	9	77817957	77953494	Gain
CNVR 540	9	83016928	83186949	Loss
CNVR 541	9	84333172	85233732	Gain
CNVR 542	9	101300756	101513551	Gain
CNVR 543	9	104922674	104986788	Loss
CNVR 544	9	106779869	106862658	Gain
CNVR 545	9	109257231	109386924	Loss
CNVR 546	9	113549819	114125969	Mixed
CNVR 547	9	114262325	114288446	Loss
CNVR 548	9	117528358	117581079	Gain
CNVR 549	9	118042359	118145805	Loss
CNVR 550	9	121798767	121900174	Gain
CNVR 551	9	126293086	126744061	Loss
CNVR 552	9	128898095	129105772	Mixed
CNVR 553	9	130352202	130681106	Loss
CNVR 554	9	130802093	131113367	Loss
CNVR 555	9	131726134	131869213	Gain
CNVR 556	9	133431444	133501217	Gain
CNVR 557	9	134316120	134462227	Gain
CNVR 558	9	134539334	134677679	Mixed
CNVR 559	9	134774599	134979981	Loss
CNVR 560	9	135187034	135423296	Mixed
CNVR 561	9	137095797	137242712	Loss
CNVR 562	9	139293974	139401727	Loss
CNVR 563	10	2290615	2380308	Loss
CNVR 564	10	4151645	4227791	Loss
CNVR 565	10	5096688	5150788	Gain
CNVR 566	10	5865778	6104212	Loss
CNVR 567	10	7212778	7366679	Gain
CNVR 568	10	12024220	12105791	Mixed
CNVR 569	10	13616011	13844040	Mixed
CNVR 570	10	21427119	21586747	Gain
CNVR 571	10	23491540	24078999	Mixed
CNVR 572	10	25256004	25624696	Loss
CNVR 573	10	25670108	25731821	Gain
CNVR 574	10	43339081	43571941	Loss
CNVR 575	10	43844088	43982092	Loss
CNVR 576	10	44066455	44287119	Gain
CNVR 577	10	48707010	49096617	Mixed
CNVR 578	10	54440767	54451166	Gain
CNVR 579	10	55605967	55670388	Gain
CNVR 580	10	57794053	58354995	Gain
CNVR 581	10	64043588	64202965	Gain
CNVR 582	10	64694747	64734859	Gain
CNVR 583	10	64792510	65024123	Gain
CNVR 584	10	67366433	68403256	Mixed
CNVR 585	11	836702	1094385	Loss
CNVR 586	11	1843444	1925721	Mixed
CNVR 587	11	2439658	2538185	Loss
CNVR 588	11	2656131	2927403	Mixed
CNVR 589	11	3828731	3919003	Loss
CNVR 590	11	5116888	5290990	Loss
CNVR 591	11	7688498	7774586	Gain
CNVR 592	11	11119699	11256544	Loss
CNVR 593	11	20168397	20292697	Loss
CNVR 594	11	20698662	20743462	Gain
CNVR 595	11	28765702	29320658	Gain
CNVR 596	11	29520725	29676720	Loss
CNVR 597	11	30059934	30276953	Gain
CNVR 598	11	30594132	30875500	Loss
CNVR 599	11	34527870	34924123	Mixed
CNVR 600	11	36104079	36762885	Gain
CNVR 601	11	37784962	38289548	Mixed
CNVR 602	11	39893652	40308946	Mixed
CNVR 603	11	40995311	41123461	Gain
CNVR 604	11	41214129	41678741	Gain
CNVR 605	11	41962603	42151978	Gain
CNVR 606	11	43146206	43227691	Loss
CNVR 607	11	43760741	43890386	Gain
CNVR 608	11	48566291	48704732	Loss
CNVR 609	11	49228012	49300307	Loss
CNVR 610	11	49859406	50028378	Gain
CNVR 611	11	53205598	53861212	Loss
CNVR 612	11	55387465	55688419	Gain
CNVR 613	11	59153609	60030798	Gain
CNVR 614	11	61386952	61678667	Mixed
CNVR 615	11	63613526	63670618	Mixed
CNVR 616	11	63994069	64090448	Gain
CNVR 617	11	64478176	64942423	Gain
CNVR 618	11	65576440	65616972	Gain
CNVR 619	11	69752161	69795360	Gain
CNVR 620	11	73018643	73070469	Loss
CNVR 621	11	77144460	78780052	Mixed
CNVR 622	12	146373	2371834	Mixed
CNVR 623	12	2607464	3507954	Mixed
CNVR 624	12	3917034	3973371	Gain
CNVR 625	12	4229720	4406490	Gain
CNVR 626	12	5062509	5534833	Mixed
CNVR 627	12	6561883	6877377	Gain
CNVR 628	12	6947593	6995769	Gain
CNVR 629	12	7565937	7668938	Gain
CNVR 630	12	8236181	8341573	Gain
CNVR 631	12	13244104	13422309	Gain
CNVR 632	12	16328073	17032402	Loss
CNVR 633	12	18150127	18515774	Loss
CNVR 634	12	20352914	20374442	Loss
CNVR 635	12	21680621	21749492	Loss
CNVR 636	12	22192008	22286305	Mixed
CNVR 637	12	23605417	24199377	Mixed
CNVR 638	12	24419703	24739497	Loss
CNVR 639	12	26216813	26333018	Gain
CNVR 640	12	30374788	30465750	Gain
CNVR 641	12	34137909	34280973	Loss
CNVR 642	12	35716520	35993482	Loss
CNVR 643	12	36455949	36727210	Loss
CNVR 644	12	36805413	36908366	Gain
CNVR 645	12	37635034	37872429	Loss
CNVR 646	12	38244310	38329499	Loss
CNVR 647	12	41496409	41768904	Gain
CNVR 648	12	43302949	43702558	Mixed
CNVR 649	12	44410339	44557296	Loss
CNVR 650	12	44749137	45036586	Loss
CNVR 651	12	45994041	46161519	Loss
CNVR 652	12	46625071	46713228	Gain
CNVR 653	12	46871773	47105574	Loss
CNVR 654	12	49496889	49611796	Loss
CNVR 655	12	50006582	50031641	Mixed
CNVR 656	12	51804662	51997436	Mixed
CNVR 657	12	53340648	53588220	Mixed
CNVR 658	12	53806610	54033307	Gain
CNVR 659	12	55073130	55351879	Loss
CNVR 660	12	58802862	58840734	Loss
CNVR 661	12	60834034	61028475	Loss
CNVR 662	13	427797	519645	Gain
CNVR 663	13	809263	1049781	Loss
CNVR 664	13	1738107	1809086	Loss
CNVR 665	13	1839291	1935884	Loss
CNVR 666	13	3021835	3072995	Loss
CNVR 667	13	4472340	4711430	Loss
CNVR 668	13	6825056	7096238	Loss
CNVR 669	13	9093001	9166911	Loss
CNVR 670	13	9534951	9775018	Loss
CNVR 671	13	10526327	10830153	Loss
CNVR 672	13	10887519	11059354	Loss
CNVR 673	13	11874493	12014485	Loss
CNVR 674	13	12442742	12598280	Loss
CNVR 675	13	13832733	13873235	Gain
CNVR 676	13	15365249	15650700	Loss
CNVR 677	13	16766326	16848552	Gain
CNVR 678	13	17470972	17606676	Mixed
CNVR 679	13	21631776	21715002	Gain
CNVR 680	13	22630709	23039925	Loss
CNVR 681	13	23344962	23436924	Loss
CNVR 682	13	24971412	25012221	Gain
CNVR 683	13	27514695	27699873	Gain
CNVR 684	13	32709504	32901267	Mixed
CNVR 685	13	33023867	33092115	Loss
CNVR 686	13	34200797	34327221	Loss
CNVR 687	13	35259608	35453547	Loss
CNVR 688	13	49317360	50620981	Loss
CNVR 689	13	50694280	50859182	Gain
CNVR 690	13	55887792	56009300	Mixed
CNVR 691	13	63556910	63680518	Loss
CNVR 692	13	65139582	65185972	Gain
CNVR 693	13	73664860	73892680	Loss
CNVR 694	13	74597799	74754599	Gain
CNVR 695	13	75034928	75208914	Loss
CNVR 696	13	75253161	75314780	Loss
CNVR 697	13	75456971	75504331	Loss
CNVR 698	13	84206422	84523052	Loss
CNVR 699	13	91367017	91468146	Gain
CNVR 700	13	91582015	91844978	Mixed
CNVR 701	13	93760372	93949671	Gain
CNVR 702	13	116247266	116503668	Loss
CNVR 703	13	132659741	132684326	Loss
CNVR 704	13	134531782	134651494	Loss
CNVR 705	13	148928467	149029209	Loss
CNVR 706	13	151266717	151319273	Loss
CNVR 707	13	152865498	152915636	Gain
CNVR 708	13	162734297	162823299	Gain
CNVR 709	13	165789611	165823474	Loss
CNVR 710	13	166105329	166169125	Gain
CNVR 711	13	168450509	168607649	Loss
CNVR 712	13	170032280	170468405	Gain
CNVR 713	13	177575147	178322323	Gain
CNVR 714	13	179294800	179807738	Loss
CNVR 715	13	184126966	184565656	Gain
CNVR 716	13	185131500	185268121	Mixed
CNVR 717	13	187440866	187495293	Gain
CNVR 718	13	188222477	188693046	Gain
CNVR 719	13	188724042	188749706	Loss
CNVR 720	13	192122895	192425698	Loss
CNVR 721	13	194854804	195215153	Mixed
CNVR 722	13	197092574	197462836	Loss
CNVR 723	13	198613309	198692173	Gain
CNVR 724	13	199562398	199610166	Gain
CNVR 725	13	200170130	200215318	Gain
CNVR 726	13	200767905	200928287	Loss
CNVR 727	13	203672228	203713415	Gain
CNVR 728	13	204187794	204458963	Gain
CNVR 729	13	204798820	204845516	Loss
CNVR 730	13	205230569	205493179	Gain
CNVR 731	13	205690779	206090733	Mixed
CNVR 732	13	206578011	208240759	Mixed
CNVR 733	14	453121	493732	Gain
CNVR 734	14	1708133	1737028	Loss
CNVR 735	14	1889766	2129002	Gain
CNVR 736	14	3230043	3259827	Gain
CNVR 737	14	6252110	6459543	Loss
CNVR 738	14	6799881	6920598	Loss
CNVR 739	14	8156584	8718941	Mixed
CNVR 740	14	13776542	13822577	Gain
CNVR 741	14	20331379	20358001	Loss
CNVR 742	14	21295637	21384590	Gain
CNVR 743	14	22562419	23106472	Mixed
CNVR 744	14	23141968	23220321	Gain
CNVR 745	14	23832386	24017026	Gain
CNVR 746	14	24753992	24912403	Gain
CNVR 747	14	25374812	25576953	Mixed
CNVR 748	14	25638142	25989860	Mixed
CNVR 749	14	28261094	28416751	Mixed
CNVR 750	14	29742126	29923622	Gain
CNVR 751	14	30040563	30213860	Loss
CNVR 752	14	30731975	31276719	Mixed
CNVR 753	14	34285563	34517036	Loss
CNVR 754	14	36067315	36496619	Loss
CNVR 755	14	37489635	37536049	Gain
CNVR 756	14	39873272	40117526	Loss
CNVR 757	14	44240102	44752740	Gain
CNVR 758	14	46888572	47110849	Loss
CNVR 759	14	47204154	47410378	Mixed
CNVR 760	14	48467285	48552632	Gain
CNVR 761	14	49120251	49198015	Gain
CNVR 762	14	49457291	49928066	Loss
CNVR 763	14	50973391	51367013	Loss
CNVR 764	14	54966036	55029493	Loss
CNVR 765	14	56886828	57126104	Loss
CNVR 766	14	61318065	61489779	Gain
CNVR 767	14	65160405	65184060	Gain
CNVR 768	14	66739480	67179643	Loss
CNVR 769	14	68202621	68444298	Loss
CNVR 770	14	69374032	69492065	Gain
CNVR 771	14	70845846	71651905	Loss
CNVR 772	14	75906384	76634176	Mixed
CNVR 773	14	81418392	81494679	Loss
CNVR 774	14	82851144	83084191	Loss
CNVR 775	14	87180052	87312280	Gain
CNVR 776	14	87523214	88024161	Loss
CNVR 777	14	88924048	89309115	Loss
CNVR 778	14	89559487	89648421	Gain
CNVR 779	14	90428484	90568740	Mixed
CNVR 780	14	94241640	94522142	Loss
CNVR 781	14	95407302	97231923	Mixed
CNVR 782	14	102629356	102703160	Gain
CNVR 783	14	107139290	107261744	Loss
CNVR 784	14	110536742	110617902	Loss
CNVR 785	14	111029177	111159480	Loss
CNVR 786	14	112496247	112536527	Mixed
CNVR 787	14	118758299	118950015	Loss
CNVR 788	14	119953367	120142856	Loss
CNVR 789	14	121605565	121639735	Gain
CNVR 790	14	124118834	124211194	Loss
CNVR 791	14	128688157	128740018	Loss
CNVR 792	14	128843941	128991958	Gain
CNVR 793	14	129114646	129554596	Mixed
CNVR 794	14	131296849	131389979	Gain
CNVR 795	14	131525001	131556263	Gain
CNVR 796	14	131865293	131932219	Gain
CNVR 797	14	132324567	132650143	Mixed
CNVR 798	14	132980840	133007345	Loss
CNVR 799	14	133105898	133184149	Gain
CNVR 800	14	133515430	133552309	Gain
CNVR 801	14	133785365	133879998	Gain
CNVR 802	14	133978130	134002680	Mixed
CNVR 803	14	136655094	136799764	Gain
CNVR 804	14	137077958	137148948	Gain
CNVR 805	14	137779177	137886570	Gain
CNVR 806	14	138357861	138503117	Mixed
CNVR 807	14	139484309	141719266	Mixed
CNVR 808	15	1091163	1151527	Gain
CNVR 809	15	1624420	1657522	Gain
CNVR 810	15	3392015	3427345	Gain
CNVR 811	15	4653604	4781569	Gain
CNVR 812	15	5145859	5336086	Loss
CNVR 813	15	5809151	6141791	Gain
CNVR 814	15	8291413	9850344	Loss
CNVR 815	15	10949457	11412229	Loss
CNVR 816	15	11602123	11747564	Gain
CNVR 817	15	11997973	12111042	Loss
CNVR 818	15	13733015	13769607	Gain
CNVR 819	15	16185637	16941513	Mixed
CNVR 820	15	20613584	20692135	Gain
CNVR 821	15	23967536	24114851	Loss
CNVR 822	15	25349633	25404137	Mixed
CNVR 823	15	26392306	26461656	Mixed
CNVR 824	15	27145950	27223506	Gain
CNVR 825	15	28589151	28700107	Gain
CNVR 826	15	29638798	29693692	Gain
CNVR 827	15	30243092	30452749	Gain
CNVR 828	15	30581301	30616057	Loss
CNVR 829	15	30852279	31429514	Mixed
CNVR 830	15	32806589	33097611	Loss
CNVR 831	15	35545677	35704833	Gain
CNVR 832	15	40601651	40873003	Mixed
CNVR 833	15	42703048	42842579	Loss
CNVR 834	15	47713138	47871841	Gain
CNVR 835	15	62211674	62996615	Gain
CNVR 836	15	68958741	69063273	Gain
CNVR 837	15	73089120	73299585	Loss
CNVR 838	15	75198351	75267303	Loss
CNVR 839	15	84217772	84375933	Gain
CNVR 840	15	89916423	90940098	Gain
CNVR 841	15	99808479	100183707	Loss
CNVR 842	15	101081325	101139103	Loss
CNVR 843	15	104978877	105208638	Loss
CNVR 844	15	105585751	105868893	Loss
CNVR 845	15	110172672	110510163	Gain
CNVR 846	15	113460830	113776780	Mixed
CNVR 847	15	114492994	115666031	Loss
CNVR 848	15	117490879	117674402	Loss
CNVR 849	15	119820905	119881658	Loss
CNVR 850	15	119984036	120478103	Mixed
CNVR 851	15	120524370	120603520	Loss
CNVR 852	15	122779236	122863462	Gain
CNVR 853	15	125050301	125339280	Mixed
CNVR 854	15	127116371	127140502	Gain
CNVR 855	15	128910064	128977934	Loss
CNVR 856	15	129436961	129529348	Loss
CNVR 857	15	131828869	131900081	Gain
CNVR 858	15	132204176	132364676	Loss
CNVR 859	15	134267375	134411010	Loss
CNVR 860	15	136215747	136352375	Gain
CNVR 861	15	137107279	137270305	Mixed
CNVR 862	15	137417592	140139156	Mixed
CNVR 863	16	1794938	1972810	Gain
CNVR 864	16	2090820	2121603	Gain
CNVR 865	16	2389967	3024209	Mixed
CNVR 866	16	4432416	4613533	Gain
CNVR 867	16	5188833	5443024	Gain
CNVR 868	16	7078401	7236791	Gain
CNVR 869	16	10595674	10894800	Gain
CNVR 870	16	12230919	12594872	Mixed
CNVR 871	16	13388447	14136562	Loss
CNVR 872	16	14337125	14605020	Gain
CNVR 873	16	16604914	16650413	Gain
CNVR 874	16	16875290	17004686	Loss
CNVR 875	16	18896543	19357238	Loss
CNVR 876	16	21263675	21308456	Gain
CNVR 877	16	22044267	22442205	Gain
CNVR 878	16	23789565	23917143	Gain
CNVR 879	16	24717595	24798218	Gain
CNVR 880	16	31452343	31521754	Loss
CNVR 881	16	35071496	35204537	Mixed
CNVR 882	16	43963809	44279881	Mixed
CNVR 883	16	51381115	51555510	Mixed
CNVR 884	16	52624838	52806719	Gain
CNVR 885	16	52877229	53124186	Loss
CNVR 886	16	55225912	55296400	Loss
CNVR 887	16	57006068	57280350	Gain
CNVR 888	16	67071115	67100326	Gain
CNVR 889	16	70586851	70616813	Gain
CNVR 890	16	71227175	71398609	Mixed
CNVR 891	16	71858534	71985082	Mixed
CNVR 892	16	76098738	76190595	Gain
CNVR 893	16	77177793	79365542	Mixed
CNVR 894	17	301099	721390	Gain
CNVR 895	17	2446954	2580356	Mixed
CNVR 896	17	2619190	2774389	Loss
CNVR 897	17	3335446	3557919	Mixed
CNVR 898	17	3748408	3816514	Gain
CNVR 899	17	6638131	6744187	Loss
CNVR 900	17	10770844	10937910	Gain
CNVR 901	17	11339512	11451416	Loss
CNVR 902	17	11756840	11805428	Gain
CNVR 903	17	15347412	15442526	Gain
CNVR 904	17	16009648	16262725	Gain
CNVR 905	17	17558892	17680444	Loss
CNVR 906	17	19225825	19302196	Gain
CNVR 907	17	19618211	19708155	Loss
CNVR 908	17	22568436	22940818	Loss
CNVR 909	17	26269281	26337314	Gain
CNVR 910	17	28756076	28878576	Gain
CNVR 911	17	29321273	29390771	Gain
CNVR 912	17	29870558	29976476	Loss
CNVR 913	17	30585730	30711216	Gain
CNVR 914	17	31103123	31335919	Loss
CNVR 915	17	31821675	32044984	Loss
CNVR 916	17	32876461	32932811	Gain
CNVR 917	17	35041674	35171939	Gain
CNVR 918	17	35249766	35524307	Mixed
CNVR 919	17	36726986	37581698	Mixed
CNVR 920	17	39324929	39502382	Gain
CNVR 921	17	40162995	40280653	Loss
CNVR 922	17	40862516	40933146	Loss
CNVR 923	17	43501349	43640342	Mixed
CNVR 924	17	44791974	44855776	Loss
CNVR 925	17	46283294	46449192	Gain
CNVR 926	17	47815195	47882844	Gain
CNVR 927	17	48351314	48427404	Gain
CNVR 928	17	49275713	49368877	Mixed
CNVR 929	17	49527420	49668595	Loss
CNVR 930	17	53668131	53910025	Gain
CNVR 931	17	58520461	58697624	Gain
CNVR 932	17	59178676	59302557	Gain
CNVR 933	17	60076929	61899537	Mixed
CNVR 934	18	1002113	3498093	Mixed
CNVR 935	18	3569347	3650812	Gain
CNVR 936	18	4020663	4467947	Loss
CNVR 937	18	5777283	6167415	Loss
CNVR 938	18	9954276	10113523	Loss
CNVR 939	18	15977723	16473112	Loss
CNVR 940	18	16621635	16807190	Gain
CNVR 941	18	17088968	17279592	Loss
CNVR 942	18	19132668	19395079	Loss
CNVR 943	18	22914132	23091288	Mixed
CNVR 944	18	24701190	24774036	Gain
CNVR 945	18	32927952	32957870	Loss
CNVR 946	18	35436181	35689442	Loss
CNVR 947	18	41939960	42050154	Gain
CNVR 948	18	45424614	45464191	Loss
CNVR 949	18	45673212	45760046	Loss
CNVR 950	18	49795543	49850369	Gain
CNVR 951	18	49981719	50304875	Mixed
CNVR 952	18	54185956	54309307	Loss
CNVR 953	18	55765986	55807287	Loss
