# Supplementary material for: Genome-wide detection of CNV regions and their potential association with growth and fatness traits in Duroc pigs
Source: BMC Genomics. 2021 May 8;22:332. doi: 10.1186/s12864-021-07654-7 (PMC8106131; doi:10.1186/s12864-021-07654-7)
Supplement: Supplementary file 2 — Additional file 2: Table S2. Information of CNVRs shared by two Duroc populations. [file 12864_2021_7654_MOESM2_ESM.xlsx]

## Sheet: Table S2
Additional file 2: Table S2 Information of CNVRs shared by two Duroc populations
CNVR ID	Chromosome	Start(bp)	End(bp)	Type
CNVR 1	1	408640	1826726	mixed
CNVR 2	1	2216203	2343464	mixed
CNVR 3	1	2443530	2535265	GAIN
CNVR 11	1	19401485	19542020	GAIN
CNVR 18	1	41940391	42241032	GAIN
CNVR 23	1	50797783	51111965	LOSS
CNVR 25	1	60168234	60338211	mixed
CNVR 27	1	68740759	69522447	mixed
CNVR 29	1	77096908	77136348	LOSS
CNVR 34	1	124662652	124712777	LOSS
CNVR 40	1	147473965	147545781	GAIN
CNVR 41	1	154951672	155129906	mixed
CNVR 42	1	173146830	173627401	GAIN
CNVR 44	1	175130260	175371432	mixed
CNVR 47	1	186594693	186663322	GAIN
CNVR 53	1	224826959	225220018	LOSS
CNVR 57	1	245989729	246046533	GAIN
CNVR 58	1	252896372	253265267	LOSS
CNVR 64	1	260869133	260944137	mixed
CNVR 66	1	261729938	262121588	mixed
CNVR 67	1	262645160	263049530	mixed
CNVR 68	1	264575160	264761400	LOSS
CNVR 71	1	266297491	266532293	LOSS
CNVR 74	1	268165942	268617556	LOSS
CNVR 76	1	269181388	269249257	mixed
CNVR 77	1	269359484	269606037	mixed
CNVR 79	1	270413118	270492246	GAIN
CNVR 81	1	272462838	274055415	mixed
CNVR 83	2	27459	2407984	mixed
CNVR 84	2	2591046	2878103	GAIN
CNVR 85	2	3094575	3946741	mixed
CNVR 86	2	5030718	5238242	GAIN
CNVR 88	2	6433744	7143618	mixed
CNVR 90	2	8919611	9435996	mixed
CNVR 93	2	10584163	11057550	mixed
CNVR 95	2	13143791	13371349	mixed
CNVR 96	2	14818464	14935271	mixed
CNVR 100	2	22300642	22989364	mixed
CNVR 105	2	39864814	39951722	GAIN
CNVR 108	2	52954740	53429487	GAIN
CNVR 113	2	76013400	76599983	mixed
CNVR 114	2	76905754	77301580	LOSS
CNVR 117	2	97649367	97761885	LOSS
CNVR 127	2	121045252	121157402	GAIN
CNVR 128	2	123177514	123466553	mixed
CNVR 133	2	131877157	132045391	mixed
CNVR 134	2	133204782	134236398	mixed
CNVR 135	2	135068798	135375968	LOSS
CNVR 140	2	141217921	141640835	mixed
CNVR 148	2	150797343	151385319	mixed
CNVR 149	3	162027	2071648	mixed
CNVR 152	3	2789839	3480462	mixed
CNVR 153	3	3934571	4257403	mixed
CNVR 155	3	9635341	10104448	mixed
CNVR 157	3	11678746	11821221	mixed
CNVR 164	3	16445045	17187989	mixed
CNVR 171	3	45825165	46058043	GAIN
CNVR 172	3	65686642	66748446	mixed
CNVR 173	3	69556858	69916171	mixed
CNVR 175	3	71228832	71298410	LOSS
CNVR 176	3	73595394	73776803	mixed
CNVR 177	3	77195327	77386905	LOSS
CNVR 183	3	97127027	97503886	mixed
CNVR 186	3	102720554	103294448	LOSS
CNVR 188	3	105163639	105756806	GAIN
CNVR 189	3	106875627	107743792	LOSS
CNVR 191	3	109454767	109530877	GAIN
CNVR 192	3	110329130	110553708	mixed
CNVR 200	3	116115509	116247894	GAIN
CNVR 202	3	118774295	118988150	LOSS
CNVR 208	3	127557899	127641406	GAIN
CNVR 209	3	129057670	129258963	GAIN
CNVR 212	4	884022	2188011	mixed
CNVR 213	4	3149505	4058067	mixed
CNVR 215	4	6161961	6351785	mixed
CNVR 216	4	6924861	7188213	LOSS
CNVR 225	4	13106628	14357859	mixed
CNVR 226	4	15213279	15671825	mixed
CNVR 233	4	27337275	27592859	GAIN
CNVR 235	4	37677649	37937829	mixed
CNVR 236	4	38650868	39078845	mixed
CNVR 240	4	65478975	65647125	GAIN
CNVR 241	4	67686972	68111969	mixed
CNVR 252	4	89786109	90535929	mixed
CNVR 256	4	93120353	93673165	mixed
CNVR 259	4	94242003	96841172	mixed
CNVR 261	4	97620283	98801567	mixed
CNVR 262	4	102685992	102776466	GAIN
CNVR 267	4	108348774	108589640	GAIN
CNVR 268	4	109664652	109875916	mixed
CNVR 274	4	114540771	114604138	GAIN
CNVR 275	4	115141812	115612553	GAIN
CNVR 276	4	115806548	116009318	GAIN
CNVR 277	4	116110055	116722933	GAIN
CNVR 278	4	117236028	117659720	mixed
CNVR 281	4	122286811	122418721	mixed
CNVR 282	4	123482449	123614943	GAIN
CNVR 285	4	129448061	130375500	mixed
CNVR 286	5	222125	1460083	mixed
CNVR 289	5	3201325	3976234	mixed
CNVR 290	5	4252365	4477126	mixed
CNVR 291	5	4528462	5153863	mixed
CNVR 293	5	5344082	6135827	mixed
CNVR 295	5	8342317	8713166	mixed
CNVR 296	5	9221804	9290603	LOSS
CNVR 299	5	10137304	10294138	LOSS
CNVR 300	5	11081292	11157249	GAIN
CNVR 301	5	11254843	11343342	LOSS
CNVR 303	5	13980245	14112538	LOSS
CNVR 306	5	17316265	17395442	LOSS
CNVR 309	5	20204084	20561805	GAIN
CNVR 310	5	21606108	21768540	LOSS
CNVR 313	5	37286967	37783194	mixed
CNVR 314	5	45329380	45613387	LOSS
CNVR 315	5	52276104	52737350	GAIN
CNVR 316	5	61137599	61317322	LOSS
CNVR 319	5	62806869	62913353	GAIN
CNVR 320	5	63787481	64458916	mixed
CNVR 321	5	70175272	70537774	mixed
CNVR 326	5	91359294	91619556	mixed
CNVR 328	5	92349157	92552722	GAIN
CNVR 330	5	99674382	99882649	GAIN
CNVR 333	6	51842	1462744	mixed
CNVR 335	6	3666820	3835699	GAIN
CNVR 337	6	6688218	6879834	LOSS
CNVR 339	6	12875990	12914707	GAIN
CNVR 340	6	15341792	15696875	LOSS
CNVR 343	6	16981769	17021236	GAIN
CNVR 345	6	21119859	21270411	GAIN
CNVR 347	6	28356782	28623557	LOSS
CNVR 349	6	35191378	35358217	mixed
CNVR 351	6	40132014	40694805	GAIN
CNVR 354	6	46826412	47252470	LOSS
CNVR 355	6	47990340	48149583	LOSS
CNVR 356	6	49350594	49817645	LOSS
CNVR 357	6	54054875	54827092	mixed
CNVR 359	6	63470629	63718540	LOSS
CNVR 360	6	64268261	65189989	mixed
CNVR 361	6	65350175	66365094	mixed
CNVR 362	6	66808707	67379563	mixed
CNVR 363	6	70293119	71112015	mixed
CNVR 365	6	71788237	72188519	LOSS
CNVR 368	6	77390631	77614927	GAIN
CNVR 374	6	118818260	119041972	LOSS
CNVR 377	6	133849243	134420659	LOSS
CNVR 382	6	142358005	143081317	mixed
CNVR 386	6	148883803	149389300	LOSS
CNVR 387	6	149737559	149905399	LOSS
CNVR 388	6	150712515	151212088	LOSS
CNVR 395	6	158725908	158835023	GAIN
CNVR 396	6	162509955	162621054	LOSS
CNVR 397	6	164878207	165271492	mixed
CNVR 398	6	166523401	166688029	LOSS
CNVR 402	7	1383007	1707547	GAIN
CNVR 403	7	2898242	3145178	mixed
CNVR 411	7	24296032	24479351	LOSS
CNVR 412	7	25049757	25091206	LOSS
CNVR 414	7	27386432	27905935	LOSS
CNVR 415	7	29599648	30265671	mixed
CNVR 418	7	34502131	34772625	GAIN
CNVR 419	7	35335003	35411077	GAIN
CNVR 420	7	35945536	36062243	GAIN
CNVR 432	7	53498685	53527164	mixed
CNVR 437	7	75514788	76020229	LOSS
CNVR 438	7	78784489	78864968	GAIN
CNVR 439	7	85255568	85352911	GAIN
CNVR 440	7	86773430	87016773	GAIN
CNVR 441	7	87906464	88213056	LOSS
CNVR 444	7	96660861	97126583	LOSS
CNVR 446	7	98151501	98469335	LOSS
CNVR 450	7	112286169	112345558	GAIN
CNVR 451	7	112784720	113122517	mixed
CNVR 452	7	114082132	114310586	GAIN
CNVR 454	7	115040923	115633119	mixed
CNVR 458	7	121074323	121209923	mixed
CNVR 460	8	226298	1437643	mixed
CNVR 461	8	1940780	3858083	mixed
CNVR 463	8	5421566	5492965	GAIN
CNVR 465	8	7107413	7154884	GAIN
CNVR 466	8	10637322	11068541	mixed
CNVR 471	8	30256709	30323536	GAIN
CNVR 472	8	30394981	30772022	mixed
CNVR 478	8	59749731	59859539	LOSS
CNVR 482	8	69279099	69529790	LOSS
CNVR 488	8	97990916	99088450	GAIN
CNVR 489	8	99298999	99362844	LOSS
CNVR 491	8	103461833	103716272	GAIN
CNVR 492	8	104053868	104608537	mixed
CNVR 493	8	106369969	106401201	LOSS
CNVR 494	8	113988990	114104426	LOSS
CNVR 495	8	116465428	116594581	LOSS
CNVR 500	8	122083319	122505268	LOSS
CNVR 502	8	127052434	127199386	GAIN
CNVR 513	9	138769	380218	LOSS
CNVR 514	9	619847	1268010	LOSS
CNVR 515	9	1973555	2225748	mixed
CNVR 516	9	3080614	3416559	mixed
CNVR 519	9	7165800	7567846	mixed
CNVR 521	9	8997965	9705564	GAIN
CNVR 522	9	10403658	10628139	mixed
CNVR 525	9	12463773	12585307	LOSS
CNVR 531	9	38431785	38518690	GAIN
CNVR 532	9	44040132	44209061	GAIN
CNVR 533	9	46743218	46939092	GAIN
CNVR 535	9	53231649	53536137	LOSS
CNVR 537	9	61615730	62034708	mixed
CNVR 538	9	69948308	70058158	GAIN
CNVR 550	9	121798767	121900174	GAIN
CNVR 551	9	126293086	126744061	LOSS
CNVR 553	9	130352202	130681106	LOSS
CNVR 558	9	134539334	134677679	mixed
CNVR 567	10	7212778	7366679	GAIN
CNVR 568	10	12024220	12105791	mixed
CNVR 571	10	23491540	24078999	mixed
CNVR 577	10	48707010	49096617	mixed
CNVR 578	10	54440767	54451166	GAIN
CNVR 580	10	57794053	58354995	GAIN
CNVR 586	11	1843444	1925721	mixed
CNVR 588	11	2656131	2927403	mixed
CNVR 595	11	28765702	29320658	GAIN
CNVR 599	11	34527870	34924123	mixed
CNVR 601	11	37784962	38289548	mixed
CNVR 602	11	39893652	40308946	mixed
CNVR 604	11	41214129	41678741	GAIN
CNVR 607	11	43760741	43890386	GAIN
CNVR 612	11	55387465	55688419	GAIN
CNVR 613	11	59153609	60030798	GAIN
CNVR 614	11	61386952	61678667	mixed
CNVR 617	11	64478176	64942423	GAIN
CNVR 619	11	69752161	69795360	GAIN
CNVR 621	11	77144460	78780052	mixed
CNVR 622	12	146373	2371834	mixed
CNVR 623	12	2607464	3507954	mixed
CNVR 625	12	4229720	4406490	GAIN
CNVR 626	12	5062509	5534833	mixed
CNVR 627	12	6561883	6877377	GAIN
CNVR 637	12	23605417	24199377	mixed
CNVR 638	12	24419703	24739497	LOSS
CNVR 640	12	30374788	30465750	GAIN
CNVR 641	12	34137909	34280973	LOSS
CNVR 645	12	37635034	37872429	LOSS
CNVR 648	12	43302949	43702558	mixed
CNVR 649	12	44410339	44557296	LOSS
CNVR 650	12	44749137	45036586	LOSS
CNVR 656	12	51804662	51997436	mixed
CNVR 657	12	53340648	53588220	mixed
CNVR 658	12	53806610	54033307	GAIN
CNVR 659	12	55073130	55351879	LOSS
CNVR 672	13	10887519	11059354	LOSS
CNVR 684	13	32709504	32901267	mixed
CNVR 690	13	55887792	56009300	mixed
CNVR 698	13	84206422	84523052	LOSS
CNVR 700	13	91582015	91844978	mixed
CNVR 703	13	132659741	132684326	LOSS
CNVR 705	13	148928467	149029209	LOSS
CNVR 706	13	151266717	151319273	LOSS
CNVR 707	13	152865498	152915636	GAIN
CNVR 709	13	165789611	165823474	LOSS
CNVR 715	13	184126966	184565656	GAIN
CNVR 716	13	185131500	185268121	mixed
CNVR 718	13	188222477	188693046	GAIN
CNVR 720	13	192122895	192425698	LOSS
CNVR 721	13	194854804	195215153	mixed
CNVR 722	13	197092574	197462836	LOSS
CNVR 726	13	200767905	200928287	LOSS
CNVR 728	13	204187794	204458963	GAIN
CNVR 732	13	206578011	208240759	mixed
CNVR 733	14	453121	493732	GAIN
CNVR 735	14	1889766	2129002	GAIN
CNVR 737	14	6252110	6459543	LOSS
CNVR 739	14	8156584	8718941	mixed
CNVR 743	14	22562419	23106472	mixed
CNVR 752	14	30731975	31276719	mixed
CNVR 758	14	46888572	47110849	LOSS
CNVR 759	14	47204154	47410378	mixed
CNVR 761	14	49120251	49198015	GAIN
CNVR 762	14	49457291	49928066	LOSS
CNVR 763	14	50973391	51367013	LOSS
CNVR 767	14	65160405	65184060	GAIN
CNVR 768	14	66739480	67179643	LOSS
CNVR 771	14	70845846	71651905	LOSS
CNVR 772	14	75906384	76634176	mixed
CNVR 776	14	87523214	88024161	LOSS
CNVR 781	14	95407302	97231923	mixed
CNVR 782	14	102629356	102703160	GAIN
CNVR 786	14	112496247	112536527	mixed
CNVR 789	14	121605565	121639735	GAIN
CNVR 790	14	124118834	124211194	LOSS
CNVR 791	14	128688157	128740018	LOSS
CNVR 792	14	128843941	128991958	GAIN
CNVR 794	14	131296849	131389979	GAIN
CNVR 796	14	131865293	131932219	GAIN
CNVR 797	14	132324567	132650143	mixed
CNVR 799	14	133105898	133184149	GAIN
CNVR 802	14	133978130	134002680	mixed
CNVR 807	14	139484309	141719266	mixed
CNVR 811	15	4653604	4781569	GAIN
CNVR 816	15	11602123	11747564	GAIN
CNVR 817	15	11997973	12111042	LOSS
CNVR 819	15	16185637	16941513	mixed
CNVR 822	15	25349633	25404137	mixed
CNVR 823	15	26392306	26461656	mixed
CNVR 825	15	28589151	28700107	GAIN
CNVR 829	15	30852279	31429514	mixed
CNVR 831	15	35545677	35704833	GAIN
CNVR 832	15	40601651	40873003	mixed
CNVR 835	15	62211674	62996615	GAIN
CNVR 838	15	75198351	75267303	LOSS
CNVR 840	15	89916423	90940098	GAIN
CNVR 841	15	99808479	100183707	LOSS
CNVR 847	15	114492994	115666031	LOSS
CNVR 852	15	122779236	122863462	GAIN
CNVR 853	15	125050301	125339280	mixed
CNVR 861	15	137107279	137270305	mixed
CNVR 862	15	137417592	140139156	mixed
CNVR 863	16	1794938	1972810	GAIN
CNVR 865	16	2389967	3024209	mixed
CNVR 866	16	4432416	4613533	GAIN
CNVR 867	16	5188833	5443024	GAIN
CNVR 868	16	7078401	7236791	GAIN
CNVR 869	16	10595674	10894800	GAIN
CNVR 870	16	12230919	12594872	mixed
CNVR 872	16	14337125	14605020	GAIN
CNVR 878	16	23789565	23917143	GAIN
CNVR 881	16	35071496	35204537	mixed
CNVR 883	16	51381115	51555510	mixed
CNVR 884	16	52624838	52806719	GAIN
CNVR 885	16	52877229	53124186	LOSS
CNVR 892	16	76098738	76190595	GAIN
CNVR 893	16	77177793	79365542	mixed
CNVR 894	17	301099	721390	GAIN
CNVR 895	17	2446954	2580356	mixed
CNVR 900	17	10770844	10937910	GAIN
CNVR 902	17	11756840	11805428	GAIN
CNVR 904	17	16009648	16262725	GAIN
CNVR 913	17	30585730	30711216	GAIN
CNVR 919	17	36726986	37581698	mixed
CNVR 923	17	43501349	43640342	mixed
CNVR 925	17	46283294	46449192	GAIN
CNVR 927	17	48351314	48427404	GAIN
CNVR 928	17	49275713	49368877	mixed
CNVR 932	17	59178676	59302557	GAIN
CNVR 933	17	60076929	61899537	mixed
CNVR 934	18	1002113	3498093	mixed
CNVR 937	18	5777283	6167415	LOSS
CNVR 938	18	9954276	10113523	LOSS
CNVR 943	18	22914132	23091288	mixed
CNVR 946	18	35436181	35689442	LOSS
