# Supplementary material for: Genome-wide detection of CNV regions and their potential association with growth and fatness traits in Duroc pigs
Source: BMC Genomics. 2021 May 8;22:332. doi: 10.1186/s12864-021-07654-7 (PMC8106131; doi:10.1186/s12864-021-07654-7)
Supplement: Supplementary file 3 — Additional file 3: Table S3. Identified CNVRs compared with previous studies. [file 12864_2021_7654_MOESM3_ESM.xlsx]

## Sheet: Table S3
Additional file 3: Table S3 Identified CNVRs compared with previous studies
Our results					Comparison with other study's results
CNVR ID	Chr	Start	End	Type	Chen et al., 2012	Wang et al., 2014	Wiedmann et al., 2015	Wang et al., 2015	Xie et al., 2016	Stafuzza et al., 2019	Wang et al., 2019	Keel et al., 2019	Zheng et al., 2020
CNVR 1	chr1	408640	1826726	Mixed	None	None	None	None	None	Overlapped	Overlapped	Overlapped	Overlapped
CNVR 2	chr1	2216203	2343464	Mixed	None	None	None	None	None	None	None	Overlapped	Overlapped
CNVR 3	chr1	2443530	2535265	Gain	None	None	None	None	None	Overlapped	Overlapped	Overlapped	None
CNVR 4	chr1	3287812	3593533	Loss	None	None	None	None	None	Overlapped	Overlapped	Overlapped	None
CNVR 5	chr1	6391784	6423032	Gain	None	None	None	None	None	None	None	None	None
CNVR 6	chr1	6801744	6938746	Loss	None	None	None	None	None	Overlapped	Overlapped	Overlapped	Overlapped
CNVR 7	chr1	7390708	7423138	Mixed	None	None	None	None	None	Overlapped	None	None	None
CNVR 8	chr1	7882995	7985098	Loss	None	None	None	None	None	None	None	None	None
CNVR 9	chr1	14767132	14895887	Loss	None	None	None	None	None	None	Overlapped	Overlapped	None
CNVR 10	chr1	18365371	18445475	Loss	Overlapped	None	None	None	None	Overlapped	Overlapped	None	None
CNVR 11	chr1	19401485	19542020	Gain	None	None	None	None	None	Overlapped	None	Overlapped	Overlapped
CNVR 12	chr1	20937207	21244650	Loss	None	None	None	None	None	None	None	Overlapped	None
CNVR 13	chr1	26771622	26885566	Gain	None	None	None	None	None	None	None	None	None
CNVR 14	chr1	27871723	28029760	Loss	None	None	None	None	None	None	None	Overlapped	None
CNVR 15	chr1	29516197	29565977	Loss	None	None	None	None	None	Overlapped	None	None	None
CNVR 16	chr1	31884853	32016405	Loss	None	None	None	None	None	None	None	Overlapped	None
CNVR 17	chr1	35775772	35899320	Loss	None	None	None	None	None	None	None	Overlapped	None
CNVR 18	chr1	41940391	42241032	Gain	None	None	None	None	None	None	None	Overlapped	Overlapped
CNVR 19	chr1	45936751	46054929	Loss	None	None	None	None	None	None	None	Overlapped	None
CNVR 20	chr1	48193514	48414630	Gain	None	None	None	None	None	Overlapped	None	None	None
CNVR 21	chr1	48586777	48698471	Gain	None	None	None	None	None	None	None	Overlapped	None
CNVR 22	chr1	50118512	50162331	Gain	None	None	None	None	None	None	None	Overlapped	None
CNVR 23	chr1	50797783	51111965	Loss	Overlapped	None	None	None	None	None	Overlapped	Overlapped	None
CNVR 24	chr1	57569843	57698755	Gain	None	None	None	None	None	None	None	Overlapped	None
CNVR 25	chr1	60168234	60338211	Mixed	None	None	None	None	Overlapped	None	Overlapped	Overlapped	None
CNVR 26	chr1	61430036	61505713	Gain	None	None	None	None	None	None	None	None	None
CNVR 27	chr1	68740759	69522447	Mixed	None	None	None	None	None	None	Overlapped	Overlapped	None
CNVR 28	chr1	73057549	73119231	Loss	Overlapped	None	None	None	None	None	None	Overlapped	None
CNVR 29	chr1	77096908	77136348	Loss	None	None	None	None	None	None	None	Overlapped	None
CNVR 30	chr1	77557668	77673521	Gain	None	None	None	None	None	None	None	Overlapped	None
CNVR 31	chr1	89012139	89167001	Loss	None	Overlapped	None	None	None	Overlapped	Overlapped	Overlapped	None
CNVR 32	chr1	98388952	98641559	Mixed	None	None	None	None	None	None	None	None	None
CNVR 33	chr1	105918436	106039216	Gain	None	None	None	Overlapped	None	None	None	None	None
CNVR 34	chr1	124662652	124712777	Loss	None	None	None	None	None	None	None	None	None
CNVR 35	chr1	139636710	139755328	Gain	None	None	None	None	None	None	None	None	None
CNVR 36	chr1	139790223	139847856	Loss	None	None	None	None	None	None	None	Overlapped	None
CNVR 37	chr1	143519304	143635743	Loss	None	None	None	None	None	None	None	None	None
CNVR 38	chr1	145643981	145855341	Loss	None	None	None	None	None	None	None	None	None
CNVR 39	chr1	146329310	146686967	Loss	None	None	None	None	None	None	None	Overlapped	None
CNVR 40	chr1	147473965	147545781	Gain	None	None	None	None	None	None	None	None	None
CNVR 41	chr1	154951672	155129906	Mixed	None	None	None	None	None	None	None	Overlapped	None
CNVR 42	chr1	173146830	173627401	Gain	None	None	None	None	None	None	None	Overlapped	None
CNVR 43	chr1	173699271	174563721	Gain	None	None	None	Overlapped	None	None	None	Overlapped	None
CNVR 44	chr1	175130260	175371432	Mixed	None	None	None	None	None	None	None	Overlapped	Overlapped
CNVR 45	chr1	176418354	176486056	Gain	None	None	None	None	None	None	None	None	None
CNVR 46	chr1	177435673	177843124	Gain	None	None	None	None	None	None	None	None	Overlapped
CNVR 47	chr1	186594693	186663322	Gain	None	None	None	None	None	None	None	Overlapped	None
CNVR 48	chr1	191825583	192223320	Gain	None	None	None	None	None	None	None	Overlapped	None
CNVR 49	chr1	194303964	194532144	Loss	None	None	None	None	None	None	None	None	None
CNVR 50	chr1	199790986	199998859	Loss	None	None	None	None	None	None	None	Overlapped	None
CNVR 51	chr1	207473119	207558207	Gain	None	None	None	None	None	None	None	None	None
CNVR 52	chr1	215295091	215847916	Loss	None	None	None	None	None	None	None	Overlapped	None
CNVR 53	chr1	224826959	225220018	Loss	None	None	None	None	None	None	None	None	None
CNVR 54	chr1	236322472	236472874	Loss	Overlapped	None	None	None	None	None	None	None	None
CNVR 55	chr1	237542626	237616249	Mixed	None	None	None	None	None	None	None	None	None
CNVR 56	chr1	237897424	237933185	Gain	None	None	None	None	None	None	None	None	None
CNVR 57	chr1	245989729	246046533	Gain	None	None	None	None	None	None	None	None	None
CNVR 58	chr1	252896372	253265267	Loss	Overlapped	None	None	None	None	None	None	None	None
CNVR 59	chr1	253483259	253533026	Loss	None	None	None	None	None	None	None	None	None
CNVR 60	chr1	253822166	253869470	Loss	None	None	None	None	None	None	None	None	None
CNVR 61	chr1	254894501	255069939	Gain	None	None	None	None	None	None	None	None	None
CNVR 62	chr1	256072609	256143800	Gain	None	None	Overlapped	None	None	None	None	None	Overlapped
CNVR 63	chr1	260498621	260533608	Gain	None	None	None	None	None	None	None	None	None
CNVR 64	chr1	260869133	260944137	Mixed	None	None	None	None	None	None	None	None	None
CNVR 65	chr1	261110838	261196617	Loss	None	None	None	None	None	None	None	None	None
CNVR 66	chr1	261729938	262121588	Mixed	None	None	None	None	None	Overlapped	None	None	Overlapped
CNVR 67	chr1	262645160	263049530	Mixed	None	None	None	Overlapped	None	None	None	None	Overlapped
CNVR 68	chr1	264575160	264761400	Loss	None	None	None	None	None	None	None	None	None
CNVR 69	chr1	265085761	265301383	Mixed	None	None	None	None	None	None	None	None	Overlapped
CNVR 70	chr1	265589332	265601137	Gain	None	None	None	None	None	None	None	None	None
CNVR 71	chr1	266297491	266532293	Loss	None	None	None	None	None	None	None	None	None
CNVR 72	chr1	267047373	267104265	Loss	None	None	None	None	None	None	None	None	None
CNVR 73	chr1	267645722	267727009	Gain	Overlapped	None	None	None	None	None	Overlapped	None	None
CNVR 74	chr1	268165942	268617556	Loss	None	None	None	None	None	None	None	None	Overlapped
CNVR 75	chr1	268780387	269007079	Loss	None	None	None	None	None	None	None	None	Overlapped
CNVR 76	chr1	269181388	269249257	Mixed	None	None	None	None	None	None	None	None	Overlapped
CNVR 77	chr1	269359484	269606037	Mixed	None	None	None	None	None	None	None	None	None
CNVR 78	chr1	269893798	270081546	Gain	None	None	None	None	None	None	None	None	Overlapped
CNVR 79	chr1	270413118	270492246	Gain	None	None	None	None	None	None	Overlapped	None	Overlapped
CNVR 80	chr1	270888682	271054850	Mixed	None	None	None	None	None	None	None	None	Overlapped
CNVR 81	chr1	272462838	274055415	Mixed	Overlapped	None	None	None	None	Overlapped	Overlapped	Overlapped	Overlapped
CNVR 82	chr1	274134038	274287862	Gain	None	None	None	None	None	None	None	None	Overlapped
CNVR 83	chr2	27459	2407984	Mixed	None	Overlapped	None	None	None	Overlapped	None	Overlapped	Overlapped
CNVR 84	chr2	2591046	2878103	Gain	None	None	None	None	None	None	None	None	Overlapped
CNVR 85	chr2	3094575	3946741	Mixed	None	None	None	None	None	None	None	Overlapped	Overlapped
CNVR 86	chr2	5030718	5238242	Gain	None	None	None	None	None	None	None	None	Overlapped
CNVR 87	chr2	5304659	5327200	Loss	None	None	None	None	None	None	None	None	None
CNVR 88	chr2	6433744	7143618	Mixed	None	None	None	None	None	None	Overlapped	Overlapped	Overlapped
CNVR 89	chr2	7266258	7363073	Gain	None	None	Overlapped	None	None	None	None	None	None
CNVR 90	chr2	8919611	9435996	Mixed	None	None	Overlapped	Overlapped	None	None	None	None	Overlapped
CNVR 91	chr2	9720068	9805767	Gain	None	None	None	None	None	None	Overlapped	None	None
CNVR 92	chr2	10099016	10135131	Loss	None	None	None	None	None	None	None	None	None
CNVR 93	chr2	10584163	11057550	Mixed	None	None	None	None	None	None	None	Overlapped	None
CNVR 94	chr2	12776098	13042380	Loss	Overlapped	None	None	None	None	None	None	Overlapped	None
CNVR 95	chr2	13143791	13371349	Mixed	None	None	None	None	None	None	None	None	None
CNVR 96	chr2	14818464	14935271	Mixed	None	None	None	None	None	None	None	None	None
CNVR 97	chr2	16426022	16550409	Loss	None	None	None	None	None	None	None	None	None
CNVR 98	chr2	17469351	17513368	Gain	None	None	None	None	None	None	None	None	None
CNVR 99	chr2	20563683	21237316	Loss	None	None	None	None	None	None	None	None	None
CNVR 100	chr2	22300642	22989364	Mixed	None	None	None	None	Overlapped	None	None	None	None
CNVR 101	chr2	23268493	23364942	Gain	None	None	None	None	None	None	Overlapped	Overlapped	None
CNVR 102	chr2	23388642	23644016	Loss	None	Overlapped	None	Overlapped	Overlapped	None	None	None	None
CNVR 103	chr2	29616475	29933455	Loss	Overlapped	None	None	None	None	None	None	Overlapped	None
CNVR 104	chr2	34639880	34676616	Gain	None	None	None	None	None	None	None	None	None
CNVR 105	chr2	39864814	39951722	Gain	None	None	None	None	None	None	Overlapped	None	None
CNVR 106	chr2	41356714	41479089	Loss	None	None	None	None	None	None	None	None	None
CNVR 107	chr2	49231916	49306110	Loss	None	Overlapped	None	None	None	None	None	None	None
CNVR 108	chr2	52954740	53429487	Gain	None	None	None	Overlapped	None	None	None	Overlapped	Overlapped
CNVR 109	chr2	55919964	56401508	Gain	None	None	None	Overlapped	None	None	None	None	Overlapped
CNVR 110	chr2	58090756	58131698	Loss	None	None	None	None	None	None	None	None	Overlapped
CNVR 111	chr2	64009032	64394413	Gain	None	None	None	None	None	None	None	None	Overlapped
CNVR 112	chr2	64724767	64814335	Loss	None	None	None	None	None	None	None	None	None
CNVR 113	chr2	76013400	76599983	Mixed	None	None	None	None	None	None	None	None	Overlapped
CNVR 114	chr2	76905754	77301580	Loss	None	None	None	None	None	None	None	None	Overlapped
CNVR 115	chr2	82704478	83072216	Loss	None	None	None	None	None	None	None	None	None
CNVR 116	chr2	96652512	96805002	Gain	None	None	None	None	None	None	None	None	Overlapped
CNVR 117	chr2	97649367	97761885	Loss	None	None	None	None	None	None	None	Overlapped	None
CNVR 118	chr2	99059798	99486535	Gain	None	None	None	None	None	None	None	Overlapped	None
CNVR 119	chr2	102231770	102528479	Loss	None	None	None	None	None	None	None	None	None
CNVR 120	chr2	103243085	103350665	Loss	None	None	None	None	None	None	None	None	None
CNVR 121	chr2	104789636	104894181	Loss	None	None	None	None	None	Overlapped	None	None	None
CNVR 122	chr2	105908671	106135493	Gain	None	None	None	None	None	None	None	None	None
CNVR 123	chr2	111790038	112065644	Gain	None	None	None	None	None	None	Overlapped	Overlapped	Overlapped
CNVR 124	chr2	113594771	113705852	Gain	None	None	None	None	None	None	None	None	None
CNVR 125	chr2	114368659	114542328	Gain	None	None	None	None	None	None	None	Overlapped	None
CNVR 126	chr2	118026623	118058611	Gain	None	None	None	None	None	None	None	None	None
CNVR 127	chr2	121045252	121157402	Gain	None	None	None	None	None	None	None	None	None
CNVR 128	chr2	123177514	123466553	Mixed	None	None	None	None	None	None	None	None	None
CNVR 129	chr2	124449999	124507388	Gain	None	None	None	None	None	None	None	Overlapped	None
CNVR 130	chr2	124603330	124685044	Gain	None	None	None	Overlapped	None	None	None	Overlapped	None
CNVR 131	chr2	125428159	125512462	Gain	None	None	None	None	None	None	None	Overlapped	None
CNVR 132	chr2	126471821	126516022	Loss	None	None	None	None	None	None	None	None	None
CNVR 133	chr2	131877157	132045391	Mixed	None	None	None	None	None	None	None	Overlapped	None
CNVR 134	chr2	133204782	134236398	Mixed	Overlapped	None	None	None	None	None	None	Overlapped	Overlapped
CNVR 135	chr2	135068798	135375968	Loss	None	None	None	None	None	None	None	None	Overlapped
CNVR 136	chr2	135551879	135647128	Loss	None	None	None	None	None	None	None	Overlapped	None
CNVR 137	chr2	136447877	136666645	Loss	None	None	None	None	None	None	None	None	None
CNVR 138	chr2	136917648	137106145	Loss	None	None	None	None	None	None	None	None	None
CNVR 139	chr2	140185741	140264977	Gain	None	None	None	None	None	None	None	None	None
CNVR 140	chr2	141217921	141640835	Mixed	None	None	None	None	None	None	None	None	Overlapped
CNVR 141	chr2	141877566	142030650	Loss	None	None	None	None	None	None	None	None	None
CNVR 142	chr2	143485661	143660150	Loss	None	None	None	None	None	Overlapped	Overlapped	None	None
CNVR 143	chr2	145602470	145876699	Gain	None	None	None	None	None	None	None	None	None
CNVR 144	chr2	146807890	146910430	Gain	None	None	None	None	None	None	None	Overlapped	Overlapped
CNVR 145	chr2	150376169	150411745	Gain	None	None	None	None	None	None	None	None	None
CNVR 146	chr2	150480983	150570160	Mixed	None	None	None	None	None	None	None	None	None
CNVR 147	chr2	150688149	150741751	Gain	None	None	None	None	None	None	None	None	None
CNVR 148	chr2	150797343	151385319	Mixed	None	None	None	None	None	None	None	None	Overlapped
CNVR 149	chr3	162027	2071648	Mixed	None	None	None	None	None	Overlapped	Overlapped	Overlapped	Overlapped
CNVR 150	chr3	2330216	2368171	Gain	None	None	None	None	None	None	None	None	None
CNVR 151	chr3	2492022	2665252	Loss	Overlapped	None	None	None	None	None	None	None	Overlapped
CNVR 152	chr3	2789839	3480462	Mixed	Overlapped	None	None	None	None	Overlapped	Overlapped	None	Overlapped
CNVR 153	chr3	3934571	4257403	Mixed	None	None	None	None	None	Overlapped	Overlapped	Overlapped	Overlapped
CNVR 154	chr3	9080038	9298084	Mixed	None	None	None	None	None	None	None	None	Overlapped
CNVR 155	chr3	9635341	10104448	Mixed	None	None	None	None	None	Overlapped	Overlapped	Overlapped	Overlapped
CNVR 156	chr3	10535484	10569566	Gain	None	None	None	None	None	None	None	None	None
CNVR 157	chr3	11678746	11821221	Mixed	None	None	Overlapped	None	None	Overlapped	Overlapped	None	None
CNVR 158	chr3	12767887	12809032	Loss	None	None	None	None	None	None	None	None	None
CNVR 159	chr3	13083099	13362283	Loss	None	None	None	None	None	None	None	None	None
CNVR 160	chr3	13938747	14308331	Loss	None	None	None	None	None	None	None	Overlapped	Overlapped
CNVR 161	chr3	14545117	14568693	Loss	None	None	None	None	None	None	None	None	None
CNVR 162	chr3	14757320	14912011	Gain	None	None	None	None	None	None	None	None	None
CNVR 163	chr3	15452841	15490042	Loss	None	None	None	None	None	None	None	None	None
CNVR 164	chr3	16445045	17187989	Mixed	None	None	None	None	Overlapped	None	None	None	Overlapped
CNVR 165	chr3	19097111	19351190	Loss	None	None	None	None	None	None	None	None	Overlapped
CNVR 166	chr3	19634957	19657427	Loss	None	None	None	None	None	None	None	None	Overlapped
CNVR 167	chr3	28388183	28592115	Loss	None	None	None	None	None	None	None	None	Overlapped
CNVR 168	chr3	29417913	29504410	Gain	None	None	None	None	None	None	None	None	None
CNVR 169	chr3	38614078	38693725	Loss	None	None	None	None	None	None	Overlapped	None	None
CNVR 170	chr3	39763531	40162288	Gain	None	None	None	None	None	None	None	None	Overlapped
CNVR 171	chr3	45825165	46058043	Gain	Overlapped	None	None	None	None	None	None	None	None
CNVR 172	chr3	65686642	66748446	Mixed	Overlapped	Overlapped	None	None	None	None	None	Overlapped	Overlapped
CNVR 173	chr3	69556858	69916171	Mixed	None	None	None	None	None	None	None	None	None
CNVR 174	chr3	70206783	70405384	Loss	None	None	None	None	None	None	None	None	None
CNVR 175	chr3	71228832	71298410	Loss	None	None	None	None	None	None	None	None	None
CNVR 176	chr3	73595394	73776803	Mixed	None	None	None	None	None	None	None	None	None
CNVR 177	chr3	77195327	77386905	Loss	None	Overlapped	None	None	None	None	None	None	None
CNVR 178	chr3	86239664	86396690	Loss	None	None	None	None	None	None	None	None	None
CNVR 179	chr3	87301517	87395753	Loss	None	None	None	None	None	Overlapped	None	None	None
CNVR 180	chr3	89175410	89415525	Gain	None	None	None	None	None	None	None	Overlapped	None
CNVR 181	chr3	89799364	89860966	Gain	None	None	None	None	None	None	None	None	None
CNVR 182	chr3	93131593	93365422	Mixed	None	None	None	None	None	None	None	None	None
CNVR 183	chr3	97127027	97503886	Mixed	None	None	None	None	None	None	None	None	None
CNVR 184	chr3	99411270	99480287	Loss	None	None	None	None	None	None	None	None	None
CNVR 185	chr3	100752650	101087543	Loss	None	None	None	None	None	None	None	None	None
CNVR 186	chr3	102720554	103294448	Loss	None	None	Overlapped	Overlapped	None	None	None	None	None
CNVR 187	chr3	104979920	105033562	Gain	Overlapped	None	None	None	None	None	None	None	None
CNVR 188	chr3	105163639	105756806	Gain	Overlapped	None	Overlapped	None	None	None	None	Overlapped	Overlapped
CNVR 189	chr3	106875627	107743792	Loss	Overlapped	Overlapped	Overlapped	None	None	None	None	Overlapped	None
CNVR 190	chr3	108619474	108671288	Gain	None	None	None	None	None	None	None	None	None
CNVR 191	chr3	109454767	109530877	Gain	None	None	None	None	None	None	None	None	None
CNVR 192	chr3	110329130	110553708	Mixed	None	None	None	None	None	None	None	Overlapped	None
CNVR 193	chr3	111767832	112007935	Loss	None	None	None	None	None	None	None	None	None
CNVR 194	chr3	113098233	113206566	Loss	None	None	None	None	None	None	None	None	None
CNVR 195	chr3	113486797	113571643	Loss	None	None	None	None	None	None	None	None	None
CNVR 196	chr3	113927581	113996889	Loss	None	None	None	None	None	None	None	None	Overlapped
CNVR 197	chr3	114478620	114501818	Gain	None	None	None	None	None	None	None	None	None
CNVR 198	chr3	114754389	114817812	Loss	None	None	None	None	None	None	None	None	None
CNVR 199	chr3	115410692	115678132	Gain	None	None	None	None	None	None	None	None	Overlapped
CNVR 200	chr3	116115509	116247894	Gain	None	None	None	None	None	None	None	Overlapped	Overlapped
CNVR 201	chr3	117672826	117732662	Loss	None	None	None	None	None	None	None	None	None
CNVR 202	chr3	118774295	118988150	Loss	None	None	None	None	None	None	None	None	None
CNVR 203	chr3	119022532	119065688	Gain	None	None	None	None	None	None	None	None	None
CNVR 204	chr3	120075138	120158358	Loss	None	None	None	None	None	None	None	None	None
CNVR 205	chr3	120810766	120891105	Loss	None	None	None	None	None	None	None	None	None
CNVR 206	chr3	121317746	121423977	Loss	None	None	None	None	None	None	None	None	None
CNVR 207	chr3	126778493	126898867	Loss	None	None	None	None	None	None	None	None	None
CNVR 208	chr3	127557899	127641406	Gain	None	None	None	None	None	None	None	None	None
CNVR 209	chr3	129057670	129258963	Gain	None	None	None	None	None	None	None	Overlapped	None
CNVR 210	chr3	132118293	132350127	Loss	None	None	None	None	None	None	Overlapped	None	None
CNVR 211	chr4	258866	415271	Mixed	Overlapped	None	None	None	None	Overlapped	Overlapped	None	Overlapped
CNVR 212	chr4	884022	2188011	Mixed	None	None	None	None	None	None	None	None	Overlapped
CNVR 213	chr4	3149505	4058067	Mixed	None	None	None	None	None	None	None	Overlapped	Overlapped
CNVR 214	chr4	5101733	5126172	Gain	None	None	None	None	None	None	Overlapped	None	None
CNVR 215	chr4	6161961	6351785	Mixed	Overlapped	None	None	None	None	None	None	None	None
CNVR 216	chr4	6924861	7188213	Loss	None	None	None	None	None	None	None	None	None
CNVR 217	chr4	7610769	7647347	Gain	None	None	None	None	None	None	None	None	None
CNVR 218	chr4	8105037	8154535	Gain	None	None	None	None	None	None	None	None	None
CNVR 219	chr4	9354508	9501109	Gain	None	None	None	None	None	None	Overlapped	None	None
CNVR 220	chr4	10141501	10314550	Gain	None	None	None	None	None	None	None	None	None
CNVR 221	chr4	10493687	10620495	Loss	None	Overlapped	None	None	None	None	None	None	None
CNVR 222	chr4	10784267	10909134	Gain	None	Overlapped	None	None	None	None	None	None	None
CNVR 223	chr4	12222127	12273405	Gain	None	None	None	None	None	None	None	None	None
CNVR 224	chr4	12750712	12925952	Gain	None	None	None	Overlapped	None	None	None	None	Overlapped
CNVR 225	chr4	13106628	14357859	Mixed	None	None	None	None	None	None	None	Overlapped	Overlapped
CNVR 226	chr4	15213279	15671825	Mixed	None	None	Overlapped	None	None	None	Overlapped	None	None
CNVR 227	chr4	16052941	16328056	Loss	None	None	None	None	None	None	None	Overlapped	None
CNVR 228	chr4	16944824	17162722	Loss	None	None	None	None	None	Overlapped	None	None	Overlapped
CNVR 229	chr4	18153038	18196598	Gain	None	None	None	None	None	None	None	None	None
CNVR 230	chr4	18913127	19135217	Gain	Overlapped	None	None	None	None	None	None	None	None
CNVR 231	chr4	19375745	19802086	Gain	None	None	None	None	None	None	None	None	None
CNVR 232	chr4	24382407	24799910	Mixed	None	None	None	None	None	None	None	None	None
CNVR 233	chr4	27337275	27592859	Gain	None	Overlapped	None	None	None	None	None	Overlapped	Overlapped
CNVR 234	chr4	35566724	35780258	Gain	None	None	None	None	None	None	None	None	None
CNVR 235	chr4	37677649	37937829	Mixed	None	None	None	None	None	None	None	None	None
CNVR 236	chr4	38650868	39078845	Mixed	None	None	None	None	None	None	None	None	None
CNVR 237	chr4	46295407	46792408	Loss	None	None	None	None	None	None	None	Overlapped	Overlapped
CNVR 238	chr4	51917041	52024266	Loss	None	None	None	None	None	None	None	None	None
CNVR 239	chr4	61105339	61441376	Gain	None	None	None	Overlapped	None	None	None	Overlapped	None
CNVR 240	chr4	65478975	65647125	Gain	None	None	None	None	None	None	None	Overlapped	Overlapped
CNVR 241	chr4	67686972	68111969	Mixed	None	None	None	None	None	None	None	Overlapped	None
CNVR 242	chr4	70767492	71056915	Gain	None	None	None	None	None	None	None	None	None
CNVR 243	chr4	71635532	71741206	Gain	None	None	None	None	None	None	None	None	None
CNVR 244	chr4	72992609	74231975	Gain	None	None	None	None	None	None	None	Overlapped	None
CNVR 245	chr4	74582023	74671444	Gain	None	None	None	None	None	None	None	None	None
CNVR 246	chr4	75331988	75387149	Gain	None	None	None	None	None	None	None	None	None
CNVR 247	chr4	76401305	77192065	Gain	None	Overlapped	None	None	None	None	None	None	None
CNVR 248	chr4	77764208	78305530	Mixed	None	None	None	None	None	None	None	None	Overlapped
CNVR 249	chr4	78797901	78944892	Gain	None	None	None	None	None	None	None	None	None
CNVR 250	chr4	80754393	81229506	Gain	None	None	None	None	None	None	None	Overlapped	Overlapped
CNVR 251	chr4	86335709	86507498	Gain	None	None	None	None	None	None	None	None	None
CNVR 252	chr4	89786109	90535929	Mixed	None	None	None	None	None	None	None	None	None
CNVR 253	chr4	90990818	91183159	Gain	None	None	None	None	None	None	None	None	None
CNVR 254	chr4	91387811	92382418	Gain	None	None	None	None	None	None	None	None	None
CNVR 255	chr4	92855521	92954515	Gain	None	None	None	None	None	None	None	None	None
CNVR 256	chr4	93120353	93673165	Mixed	None	None	None	None	None	None	None	None	None
CNVR 257	chr4	93879721	93964070	Gain	None	None	None	None	None	None	None	None	None
CNVR 258	chr4	94102672	94172568	Loss	None	None	None	None	None	None	None	None	None
CNVR 259	chr4	94242003	96841172	Mixed	None	None	None	None	None	None	Overlapped	Overlapped	Overlapped
CNVR 260	chr4	97072004	97249468	Gain	None	None	None	None	None	None	None	None	None
CNVR 261	chr4	97620283	98801567	Mixed	None	None	None	None	None	None	None	None	None
CNVR 262	chr4	102685992	102776466	Gain	None	None	None	None	None	None	None	None	None
CNVR 263	chr4	106037400	106164873	Gain	None	None	None	None	None	None	None	None	None
CNVR 264	chr4	106571934	106826499	Gain	None	None	None	None	None	None	None	None	None
CNVR 265	chr4	107495615	107592225	Gain	None	None	None	None	None	None	None	None	None
CNVR 266	chr4	107708490	107746068	Loss	None	None	None	None	None	None	None	None	None
CNVR 267	chr4	108348774	108589640	Gain	Overlapped	None	None	None	None	None	None	None	None
CNVR 268	chr4	109664652	109875916	Mixed	None	None	None	None	None	None	None	None	None
CNVR 269	chr4	110940029	111314449	Loss	None	None	None	None	None	None	None	None	None
CNVR 270	chr4	111515982	111702541	Gain	None	None	None	Overlapped	None	None	None	Overlapped	None
CNVR 271	chr4	111727491	111821325	Gain	None	None	None	None	None	None	None	Overlapped	None
CNVR 272	chr4	111866985	111883635	Gain	None	None	None	None	None	None	None	Overlapped	None
CNVR 273	chr4	112275502	113700994	Mixed	Overlapped	None	None	Overlapped	None	None	None	Overlapped	None
CNVR 274	chr4	114540771	114604138	Gain	None	None	Overlapped	None	None	None	None	None	None
CNVR 275	chr4	115141812	115612553	Gain	None	None	None	Overlapped	None	None	None	Overlapped	Overlapped
CNVR 276	chr4	115806548	116009318	Gain	None	None	Overlapped	None	None	None	None	Overlapped	None
CNVR 277	chr4	116110055	116722933	Gain	None	None	None	None	None	None	Overlapped	Overlapped	None
CNVR 278	chr4	117236028	117659720	Mixed	None	None	None	None	None	None	None	None	None
CNVR 279	chr4	117784604	117912209	Gain	None	None	None	None	None	None	None	None	None
CNVR 280	chr4	118222239	118459326	Gain	None	None	None	None	None	None	None	None	None
CNVR 281	chr4	122286811	122418721	Mixed	Overlapped	Overlapped	Overlapped	None	None	None	None	None	None
CNVR 282	chr4	123482449	123614943	Gain	None	None	None	None	None	None	Overlapped	None	None
CNVR 283	chr4	124333886	124499977	Gain	None	None	None	None	None	None	None	None	None
CNVR 284	chr4	127128614	127162411	Gain	None	None	None	None	None	None	None	None	None
CNVR 285	chr4	129448061	130375500	Mixed	None	None	None	None	None	None	Overlapped	Overlapped	Overlapped
CNVR 286	chr5	222125	1460083	Mixed	None	None	None	None	None	None	None	Overlapped	Overlapped
CNVR 287	chr5	2249879	2281918	Loss	None	None	None	None	None	None	Overlapped	None	None
CNVR 288	chr5	2494251	2811761	Mixed	None	None	None	None	None	None	Overlapped	None	Overlapped
CNVR 289	chr5	3201325	3976234	Mixed	None	None	None	None	None	None	None	None	Overlapped
CNVR 290	chr5	4252365	4477126	Mixed	None	None	None	None	None	None	None	None	Overlapped
CNVR 291	chr5	4528462	5153863	Mixed	None	None	None	None	None	None	Overlapped	Overlapped	Overlapped
CNVR 292	chr5	5195834	5306063	Loss	None	None	None	None	None	None	None	None	None
CNVR 293	chr5	5344082	6135827	Mixed	None	None	None	None	None	Overlapped	None	None	Overlapped
CNVR 294	chr5	7816569	8024660	Loss	None	None	None	None	None	None	None	None	None
CNVR 295	chr5	8342317	8713166	Mixed	None	None	None	None	None	None	Overlapped	None	None
CNVR 296	chr5	9221804	9290603	Loss	None	None	None	None	None	None	None	None	Overlapped
CNVR 297	chr5	9364559	9518871	Mixed	None	None	None	None	None	None	None	None	None
CNVR 298	chr5	9598315	9698050	Loss	None	None	None	None	None	None	None	None	None
CNVR 299	chr5	10137304	10294138	Loss	None	None	None	None	None	None	None	None	Overlapped
CNVR 300	chr5	11081292	11157249	Gain	None	None	None	None	None	None	None	None	None
CNVR 301	chr5	11254843	11343342	Loss	None	None	None	None	None	None	None	None	None
CNVR 302	chr5	12750388	12863532	Mixed	None	None	None	None	None	None	None	None	None
CNVR 303	chr5	13980245	14112538	Loss	None	None	None	None	None	None	None	None	None
CNVR 304	chr5	16292820	16370439	Loss	None	None	None	None	None	None	None	None	None
CNVR 305	chr5	16972831	17110306	Loss	None	None	None	None	None	None	None	None	None
CNVR 306	chr5	17316265	17395442	Loss	None	None	None	None	None	None	None	None	None
CNVR 307	chr5	18094728	18139558	Gain	None	None	None	None	None	None	None	None	None
CNVR 308	chr5	18247315	18870573	Mixed	None	None	None	None	None	None	None	None	Overlapped
CNVR 309	chr5	20204084	20561805	Gain	None	None	None	None	None	None	None	Overlapped	Overlapped
CNVR 310	chr5	21606108	21768540	Loss	None	None	None	None	None	None	None	None	None
CNVR 311	chr5	22437697	22604760	Loss	None	None	None	None	None	None	None	None	None
CNVR 312	chr5	27770852	27976982	Gain	None	None	None	None	None	None	None	Overlapped	Overlapped
CNVR 313	chr5	37286967	37783194	Mixed	None	None	None	None	None	None	None	None	None
CNVR 314	chr5	45329380	45613387	Loss	None	None	None	None	None	None	None	Overlapped	None
CNVR 315	chr5	52276104	52737350	Gain	None	None	None	None	None	None	None	None	None
CNVR 316	chr5	61137599	61317322	Loss	Overlapped	None	Overlapped	None	None	None	None	None	None
CNVR 317	chr5	61608524	61844550	Mixed	None	None	Overlapped	None	None	None	None	None	None
CNVR 318	chr5	62029269	62115185	Loss	None	None	None	None	None	None	None	None	None
CNVR 319	chr5	62806869	62913353	Gain	None	None	None	None	None	None	None	None	None
CNVR 320	chr5	63787481	64458916	Mixed	Overlapped	None	None	None	None	None	None	None	Overlapped
CNVR 321	chr5	70175272	70537774	Mixed	None	None	None	None	None	None	None	Overlapped	None
CNVR 322	chr5	74418117	74496548	Loss	None	None	None	None	None	None	None	None	None
CNVR 323	chr5	77085316	77253445	Loss	None	None	None	None	None	None	None	None	None
CNVR 324	chr5	78209926	78361124	Gain	None	None	None	None	None	None	None	None	None
CNVR 325	chr5	83239525	83323517	Gain	None	None	None	None	None	None	None	None	None
CNVR 326	chr5	91359294	91619556	Mixed	None	None	None	None	None	None	None	None	Overlapped
CNVR 327	chr5	91974558	92069860	Loss	None	None	None	None	None	None	None	None	None
CNVR 328	chr5	92349157	92552722	Gain	None	None	None	None	None	None	None	None	None
CNVR 329	chr5	94216956	94264923	Gain	None	None	None	None	None	None	None	None	None
CNVR 330	chr5	99674382	99882649	Gain	None	None	None	Overlapped	None	None	None	Overlapped	None
CNVR 331	chr5	100738617	100788092	Loss	None	None	None	None	None	None	Overlapped	None	None
CNVR 332	chr5	104139208	104213762	Gain	None	None	None	None	None	None	None	None	None
CNVR 333	chr6	51842	1462744	Mixed	None	None	None	None	None	Overlapped	None	Overlapped	Overlapped
CNVR 334	chr6	2262060	3625829	Mixed	None	None	None	None	None	Overlapped	None	Overlapped	Overlapped
CNVR 335	chr6	3666820	3835699	Gain	None	None	None	None	None	Overlapped	None	None	Overlapped
CNVR 336	chr6	4831197	5015174	Loss	None	None	None	None	None	None	None	None	None
CNVR 337	chr6	6688218	6879834	Loss	None	None	None	None	None	None	None	None	None
CNVR 338	chr6	8252860	8393964	Loss	None	None	None	None	None	None	None	None	None
CNVR 339	chr6	12875990	12914707	Gain	None	None	None	None	None	None	None	None	None
CNVR 340	chr6	15341792	15696875	Loss	None	None	None	None	None	None	Overlapped	None	None
CNVR 341	chr6	16370857	16539345	Gain	None	None	None	None	None	None	None	None	None
CNVR 342	chr6	16724907	16798605	Gain	None	None	None	None	None	None	None	None	None
CNVR 343	chr6	16981769	17021236	Gain	None	None	None	None	None	None	None	None	None
CNVR 344	chr6	19360377	19461652	Gain	None	None	None	None	None	None	None	None	None
CNVR 345	chr6	21119859	21270411	Gain	None	None	None	None	None	None	None	None	Overlapped
CNVR 346	chr6	23381251	23477206	Loss	None	None	None	None	None	None	None	Overlapped	None
CNVR 347	chr6	28356782	28623557	Loss	None	None	None	None	None	None	None	None	None
CNVR 348	chr6	29543532	29632075	Gain	None	None	None	None	None	None	None	Overlapped	Overlapped
CNVR 349	chr6	35191378	35358217	Mixed	None	None	None	None	None	None	None	None	None
CNVR 350	chr6	38865974	38956795	Gain	None	None	None	None	None	None	None	None	Overlapped
CNVR 351	chr6	40132014	40694805	Gain	Overlapped	None	None	None	None	None	None	None	Overlapped
CNVR 352	chr6	41565694	41738432	Gain	None	None	None	None	None	None	None	None	None
CNVR 353	chr6	46214931	46296079	Loss	None	None	None	None	None	None	None	Overlapped	None
CNVR 354	chr6	46826412	47252470	Loss	None	None	None	None	None	None	None	None	None
CNVR 355	chr6	47990340	48149583	Loss	None	None	None	None	None	None	None	None	None
CNVR 356	chr6	49350594	49817645	Loss	None	None	None	None	None	None	None	None	None
CNVR 357	chr6	54054875	54827092	Mixed	None	Overlapped	None	None	None	None	None	None	Overlapped
CNVR 358	chr6	60839981	61124257	Loss	None	None	None	None	None	None	None	None	None
CNVR 359	chr6	63470629	63718540	Loss	None	None	None	None	None	None	None	None	Overlapped
CNVR 360	chr6	64268261	65189989	Mixed	None	None	None	None	None	Overlapped	None	None	Overlapped
CNVR 361	chr6	65350175	66365094	Mixed	None	None	None	None	None	None	None	Overlapped	None
CNVR 362	chr6	66808707	67379563	Mixed	None	None	None	None	None	None	None	None	Overlapped
CNVR 363	chr6	70293119	71112015	Mixed	None	None	None	None	None	None	None	None	Overlapped
CNVR 364	chr6	71539858	71667530	Loss	None	None	None	None	None	None	None	None	None
CNVR 365	chr6	71788237	72188519	Loss	None	None	None	None	None	None	None	None	Overlapped
CNVR 366	chr6	74451218	74523928	Gain	None	None	None	None	None	None	None	None	None
CNVR 367	chr6	77027140	77085190	Gain	None	None	None	None	None	None	None	None	None
CNVR 368	chr6	77390631	77614927	Gain	None	None	None	None	None	None	None	None	None
CNVR 369	chr6	77814710	77842106	Gain	None	None	None	None	None	None	None	None	None
CNVR 370	chr6	78289048	78407113	Loss	None	None	None	None	None	None	None	Overlapped	None
CNVR 371	chr6	83184006	83330157	Loss	None	None	None	None	None	None	None	None	None
CNVR 372	chr6	85718341	85886477	Gain	None	None	None	None	None	None	None	None	None
CNVR 373	chr6	88608056	88673778	Loss	None	None	None	None	None	None	None	None	None
CNVR 374	chr6	118818260	119041972	Loss	None	None	None	None	None	None	None	None	None
CNVR 375	chr6	127880374	128198071	Loss	None	None	None	None	None	None	None	Overlapped	None
CNVR 376	chr6	130930811	131300502	Mixed	None	None	None	None	None	None	None	None	None
CNVR 377	chr6	133849243	134420659	Loss	None	None	None	None	None	None	None	None	None
CNVR 378	chr6	135375605	135619228	Gain	Overlapped	None	None	None	None	None	None	None	Overlapped
CNVR 379	chr6	137557763	137778692	Gain	None	None	None	None	None	None	None	None	None
CNVR 380	chr6	140731062	140918839	Loss	None	None	None	None	None	None	None	Overlapped	None
CNVR 381	chr6	141675802	141914558	Gain	None	None	None	None	None	None	None	Overlapped	None
CNVR 382	chr6	142358005	143081317	Mixed	None	None	Overlapped	None	None	None	Overlapped	Overlapped	Overlapped
CNVR 383	chr6	145459066	145620952	Loss	None	None	None	None	None	None	None	Overlapped	None
CNVR 384	chr6	147618349	147726599	Loss	None	None	None	None	None	None	None	None	None
CNVR 385	chr6	147890682	147970815	Gain	None	None	None	None	None	None	None	None	None
CNVR 386	chr6	148883803	149389300	Loss	None	None	None	None	None	None	None	Overlapped	None
CNVR 387	chr6	149737559	149905399	Loss	None	None	None	Overlapped	None	Overlapped	Overlapped	Overlapped	None
CNVR 388	chr6	150712515	151212088	Loss	None	None	None	None	None	None	None	None	None
CNVR 389	chr6	151776796	151844224	Gain	None	None	None	None	None	None	None	None	Overlapped
CNVR 390	chr6	152121992	152226162	Gain	None	None	None	None	None	None	None	None	Overlapped
CNVR 391	chr6	152846677	152870747	Loss	None	None	None	None	None	None	None	None	None
CNVR 392	chr6	153103268	153169317	Gain	None	None	None	None	None	None	None	None	None
CNVR 393	chr6	157318657	157718589	Loss	Overlapped	None	None	None	None	None	None	None	Overlapped
CNVR 394	chr6	158206702	158484025	Loss	None	None	None	None	None	None	None	None	None
CNVR 395	chr6	158725908	158835023	Gain	None	None	None	None	None	None	None	None	None
CNVR 396	chr6	162509955	162621054	Loss	None	None	None	None	None	None	None	None	Overlapped
CNVR 397	chr6	164878207	165271492	Mixed	None	None	None	None	None	None	None	None	Overlapped
CNVR 398	chr6	166523401	166688029	Loss	None	None	None	None	None	None	None	None	None
CNVR 399	chr6	167986191	168268278	Gain	None	None	None	None	None	None	None	None	Overlapped
CNVR 400	chr6	169395054	169767808	Gain	None	None	None	None	None	None	None	Overlapped	Overlapped
CNVR 401	chr7	572879	1072184	Mixed	None	None	None	None	None	None	None	None	Overlapped
CNVR 402	chr7	1383007	1707547	Gain	Overlapped	None	None	None	Overlapped	None	None	None	Overlapped
CNVR 403	chr7	2898242	3145178	Mixed	Overlapped	None	None	None	None	None	None	None	Overlapped
CNVR 404	chr7	3422988	3491343	Loss	None	None	None	None	None	None	None	None	None
CNVR 405	chr7	4519759	4645765	Loss	None	None	None	None	None	None	Overlapped	None	Overlapped
CNVR 406	chr7	8558300	8724551	Loss	None	None	None	None	None	None	None	None	None
CNVR 407	chr7	17654533	17805259	Gain	None	None	None	None	None	None	None	None	None
CNVR 408	chr7	18721587	19010124	Loss	None	None	None	None	None	None	None	None	Overlapped
CNVR 409	chr7	21181169	21385114	Loss	None	None	None	None	None	None	None	None	None
CNVR 410	chr7	21926288	22184943	Loss	None	None	None	None	None	None	None	None	None
CNVR 411	chr7	24296032	24479351	Loss	None	None	None	None	None	None	None	None	Overlapped
CNVR 412	chr7	25049757	25091206	Loss	None	None	None	None	None	None	None	None	None
CNVR 413	chr7	25176925	25307785	Gain	None	None	None	None	None	None	None	None	Overlapped
CNVR 414	chr7	27386432	27905935	Loss	None	None	None	None	None	Overlapped	None	None	None
CNVR 415	chr7	29599648	30265671	Mixed	None	Overlapped	None	None	None	None	None	None	Overlapped
CNVR 416	chr7	32627636	32792755	Gain	None	None	None	None	None	None	None	None	None
CNVR 417	chr7	33332688	33595513	Loss	None	None	None	None	None	None	Overlapped	None	None
CNVR 418	chr7	34502131	34772625	Gain	None	None	None	None	None	None	None	None	None
CNVR 419	chr7	35335003	35411077	Gain	None	None	None	None	None	None	None	None	None
CNVR 420	chr7	35945536	36062243	Gain	None	None	None	None	None	None	None	Overlapped	None
CNVR 421	chr7	37857382	38057569	Loss	None	None	None	None	None	None	None	None	None
CNVR 422	chr7	39222980	39383743	Gain	None	None	None	None	None	None	Overlapped	None	None
CNVR 423	chr7	39876820	40117254	Gain	None	None	None	None	None	Overlapped	None	None	None
CNVR 424	chr7	43174124	43363295	Gain	None	None	None	None	None	None	None	None	None
CNVR 425	chr7	43770346	43894067	Gain	None	None	None	None	None	None	Overlapped	None	None
CNVR 426	chr7	45828581	45959499	Gain	None	None	None	None	None	None	None	None	None
CNVR 427	chr7	46081552	46181162	Loss	None	None	None	None	None	None	None	None	None
CNVR 428	chr7	47014761	47081602	Gain	None	None	None	None	None	None	None	None	None
CNVR 429	chr7	47750129	47983938	Loss	None	None	None	None	None	None	None	None	None
CNVR 430	chr7	49252573	49541223	Gain	None	None	None	None	None	None	None	Overlapped	None
CNVR 431	chr7	50429945	51376033	Loss	None	None	None	None	None	None	None	None	None
CNVR 432	chr7	53498685	53527164	Mixed	None	None	None	None	None	None	Overlapped	None	None
CNVR 433	chr7	54919473	54987917	Loss	None	None	None	None	None	None	None	None	None
CNVR 434	chr7	63388097	63461242	Gain	None	None	None	None	None	None	None	None	None
CNVR 435	chr7	65277773	65356760	Loss	None	None	None	None	None	None	None	None	None
CNVR 436	chr7	71250276	72287466	Mixed	None	None	None	None	None	None	None	Overlapped	Overlapped
CNVR 437	chr7	75514788	76020229	Loss	None	None	None	None	None	None	None	None	None
CNVR 438	chr7	78784489	78864968	Gain	None	None	None	None	Overlapped	None	None	Overlapped	Overlapped
CNVR 439	chr7	85255568	85352911	Gain	None	None	None	None	None	None	None	None	None
CNVR 440	chr7	86773430	87016773	Gain	None	None	None	None	None	None	None	Overlapped	None
CNVR 441	chr7	87906464	88213056	Loss	None	None	None	None	None	None	None	None	None
CNVR 442	chr7	89023136	89702245	Loss	Overlapped	Overlapped	Overlapped	None	None	None	None	Overlapped	None
CNVR 443	chr7	93972305	94104887	Loss	None	None	None	None	None	None	None	Overlapped	Overlapped
CNVR 444	chr7	96660861	97126583	Loss	None	None	None	None	None	None	None	None	None
CNVR 445	chr7	97195350	97680355	Loss	None	None	None	None	None	None	None	None	None
CNVR 446	chr7	98151501	98469335	Loss	Overlapped	None	None	None	None	None	None	None	None
CNVR 447	chr7	108076913	108135348	Gain	None	None	None	None	None	None	None	None	None
CNVR 448	chr7	111364538	111437802	Loss	None	None	None	None	None	None	None	None	None
CNVR 449	chr7	111773863	111821652	Gain	None	None	None	None	None	None	None	None	None
CNVR 450	chr7	112286169	112345558	Gain	None	None	None	None	None	None	None	None	None
CNVR 451	chr7	112784720	113122517	Mixed	None	None	None	None	None	None	None	Overlapped	Overlapped
CNVR 452	chr7	114082132	114310586	Gain	None	None	None	None	None	None	None	None	None
CNVR 453	chr7	114480337	114585094	Gain	None	None	None	None	None	None	None	None	Overlapped
CNVR 454	chr7	115040923	115633119	Mixed	None	None	None	None	None	Overlapped	Overlapped	Overlapped	None
CNVR 455	chr7	117285370	117384828	Gain	None	None	None	None	None	None	None	None	None
CNVR 456	chr7	119944629	119962850	Gain	None	None	None	None	None	None	None	None	None
CNVR 457	chr7	120503952	120693747	Gain	None	None	None	None	None	None	None	None	Overlapped
CNVR 458	chr7	121074323	121209923	Mixed	None	None	None	None	None	None	None	None	Overlapped
CNVR 459	chr7	121439147	121534133	Gain	None	None	None	None	None	None	None	None	None
CNVR 460	chr8	226298	1437643	Mixed	None	None	None	None	None	Overlapped	None	Overlapped	Overlapped
CNVR 461	chr8	1940780	3858083	Mixed	None	Overlapped	None	None	None	Overlapped	Overlapped	Overlapped	Overlapped
CNVR 462	chr8	4499363	4633971	Gain	None	None	None	None	None	None	None	Overlapped	Overlapped
CNVR 463	chr8	5421566	5492965	Gain	None	None	None	None	None	None	None	None	None
CNVR 464	chr8	6164113	6196333	Gain	None	None	None	None	None	None	Overlapped	Overlapped	None
CNVR 465	chr8	7107413	7154884	Gain	None	None	None	None	None	None	None	None	None
CNVR 466	chr8	10637322	11068541	Mixed	None	None	None	None	None	None	None	Overlapped	None
CNVR 467	chr8	15309116	15397128	Gain	None	None	None	None	None	None	None	Overlapped	None
CNVR 468	chr8	16791671	16827351	Loss	None	None	None	None	None	None	None	None	None
CNVR 469	chr8	19791123	19865054	Gain	None	None	None	None	None	None	None	None	None
CNVR 470	chr8	22905249	23111564	Gain	Overlapped	None	None	None	None	None	Overlapped	None	None
CNVR 471	chr8	30256709	30323536	Gain	None	None	None	None	None	None	None	Overlapped	None
CNVR 472	chr8	30394981	30772022	Mixed	None	None	None	None	None	None	None	Overlapped	None
CNVR 473	chr8	33613427	33665097	Gain	None	None	None	None	None	None	None	None	None
CNVR 474	chr8	38154443	38285709	Loss	None	None	None	None	None	None	None	None	None
CNVR 475	chr8	38852594	38966774	Gain	None	None	None	None	None	None	None	None	None
CNVR 476	chr8	39509141	39555766	Gain	None	None	None	None	None	None	None	None	None
CNVR 477	chr8	40612897	40964893	Gain	None	None	None	None	None	None	None	None	None
CNVR 478	chr8	59749731	59859539	Loss	None	None	None	None	None	None	None	None	None
CNVR 479	chr8	64494655	64579364	Gain	None	None	None	None	None	None	None	None	None
CNVR 480	chr8	66928480	67001984	Loss	None	None	None	None	None	None	None	None	None
CNVR 481	chr8	67497387	67695280	Loss	None	None	None	None	None	None	None	None	None
CNVR 482	chr8	69279099	69529790	Loss	None	None	None	None	None	None	None	None	None
CNVR 483	chr8	71618764	71829946	Loss	None	None	None	None	None	None	None	None	None
CNVR 484	chr8	81596455	81763271	Loss	None	None	None	None	None	None	None	None	None
CNVR 485	chr8	84482167	84581788	Loss	None	None	None	None	None	None	None	None	None
CNVR 486	chr8	87895789	87941503	Loss	None	None	None	None	None	None	None	None	None
CNVR 487	chr8	90793458	90943779	Gain	Overlapped	Overlapped	None	None	None	None	None	None	None
CNVR 488	chr8	97990916	99088450	Gain	None	None	None	None	None	None	None	Overlapped	Overlapped
CNVR 489	chr8	99298999	99362844	Loss	None	None	None	None	None	None	None	None	None
CNVR 490	chr8	102735214	102999435	Loss	None	None	None	None	None	None	None	None	None
CNVR 491	chr8	103461833	103716272	Gain	None	None	None	None	None	None	None	None	None
CNVR 492	chr8	104053868	104608537	Mixed	None	None	None	None	None	None	None	Overlapped	None
CNVR 493	chr8	106369969	106401201	Loss	None	Overlapped	None	None	None	Overlapped	Overlapped	None	None
CNVR 494	chr8	113988990	114104426	Loss	Overlapped	None	None	None	None	None	Overlapped	None	None
CNVR 495	chr8	116465428	116594581	Loss	None	None	None	None	None	None	None	None	None
CNVR 496	chr8	118164289	118258071	Loss	None	None	None	None	None	None	None	None	None
CNVR 497	chr8	119372723	119466197	Loss	None	None	None	None	None	None	None	None	None
CNVR 498	chr8	121293471	121468656	Gain	Overlapped	None	None	None	None	None	None	None	None
CNVR 499	chr8	121743961	121844077	Loss	None	Overlapped	Overlapped	None	None	None	None	None	None
CNVR 500	chr8	122083319	122505268	Loss	None	None	None	Overlapped	None	None	None	None	None
CNVR 501	chr8	126502620	126706775	Loss	None	None	None	None	None	None	None	None	None
CNVR 502	chr8	127052434	127199386	Gain	None	None	None	None	None	None	None	None	None
CNVR 503	chr8	127550522	127736980	Gain	None	None	Overlapped	None	None	None	None	Overlapped	None
CNVR 504	chr8	128017978	128070313	Gain	None	None	None	None	None	None	None	None	None
CNVR 505	chr8	128264399	128347829	Gain	Overlapped	None	None	None	None	None	None	None	None
CNVR 506	chr8	128715986	128759315	Gain	None	None	None	None	None	None	None	None	None
CNVR 507	chr8	128799073	129022207	Loss	None	None	None	None	None	Overlapped	None	Overlapped	None
CNVR 508	chr8	130821518	131495872	Loss	None	None	Overlapped	Overlapped	None	None	Overlapped	Overlapped	Overlapped
CNVR 509	chr8	131939573	132078212	Gain	None	None	None	None	None	None	None	None	None
CNVR 510	chr8	132222121	132284841	Loss	None	None	None	None	None	None	None	None	None
CNVR 511	chr8	134104203	134150707	Loss	None	None	None	None	None	None	None	None	None
CNVR 512	chr8	137453024	137612411	Loss	None	None	None	None	None	None	None	None	None
CNVR 513	chr9	138769	380218	Loss	None	None	None	None	None	None	None	None	None
CNVR 514	chr9	619847	1268010	Loss	None	None	None	None	None	None	Overlapped	Overlapped	Overlapped
CNVR 515	chr9	1973555	2225748	Mixed	None	None	None	None	None	None	None	None	Overlapped
CNVR 516	chr9	3080614	3416559	Mixed	None	None	None	None	None	None	Overlapped	None	Overlapped
CNVR 517	chr9	6449640	6484547	Loss	Overlapped	None	None	None	None	None	None	None	None
CNVR 518	chr9	6790515	6902675	Gain	None	None	None	None	None	None	Overlapped	None	None
CNVR 519	chr9	7165800	7567846	Mixed	None	None	None	Overlapped	None	Overlapped	None	None	Overlapped
CNVR 520	chr9	7627074	8448343	Mixed	None	None	None	None	None	None	Overlapped	Overlapped	Overlapped
CNVR 521	chr9	8997965	9705564	Gain	None	None	None	None	None	None	None	Overlapped	Overlapped
CNVR 522	chr9	10403658	10628139	Mixed	None	None	None	None	None	None	None	None	None
CNVR 523	chr9	11091176	11323670	Mixed	None	None	None	None	None	None	None	None	Overlapped
CNVR 524	chr9	11765672	11831253	Gain	None	None	None	None	None	None	None	None	None
CNVR 525	chr9	12463773	12585307	Loss	None	None	None	None	None	None	None	None	None
CNVR 526	chr9	12760158	12817446	Loss	None	None	None	None	None	None	None	None	None
CNVR 527	chr9	16262095	16320163	Gain	None	None	None	None	None	None	None	None	None
CNVR 528	chr9	16633777	16959248	Loss	None	None	None	None	None	None	None	None	Overlapped
CNVR 529	chr9	20324871	20484419	Loss	None	None	None	None	None	None	None	None	None
CNVR 530	chr9	20514050	20657694	Gain	None	None	None	None	None	None	None	None	None
CNVR 531	chr9	38431785	38518690	Gain	None	None	None	None	None	None	None	None	None
CNVR 532	chr9	44040132	44209061	Gain	None	None	None	None	None	None	None	None	None
CNVR 533	chr9	46743218	46939092	Gain	None	None	None	None	None	None	None	None	None
CNVR 534	chr9	51469478	51659673	Loss	None	None	None	None	None	None	Overlapped	Overlapped	Overlapped
CNVR 535	chr9	53231649	53536137	Loss	None	None	None	None	None	None	None	None	None
CNVR 536	chr9	55714219	55807260	Loss	None	None	None	None	None	None	None	None	None
CNVR 537	chr9	61615730	62034708	Mixed	None	None	None	None	None	None	None	Overlapped	Overlapped
CNVR 538	chr9	69948308	70058158	Gain	None	None	None	None	None	None	None	None	None
CNVR 539	chr9	77817957	77953494	Gain	None	None	None	None	None	None	None	None	None
CNVR 540	chr9	83016928	83186949	Loss	None	None	None	None	None	None	None	None	None
CNVR 541	chr9	84333172	85233732	Gain	None	None	None	None	None	None	None	None	Overlapped
CNVR 542	chr9	101300756	101513551	Gain	None	None	None	None	None	None	None	None	None
CNVR 543	chr9	104922674	104986788	Loss	None	None	None	None	None	None	None	None	None
CNVR 544	chr9	106779869	106862658	Gain	None	None	None	None	None	None	None	None	None
CNVR 545	chr9	109257231	109386924	Loss	None	None	None	None	None	None	None	None	None
CNVR 546	chr9	113549819	114125969	Mixed	None	None	None	None	Overlapped	None	None	Overlapped	Overlapped
CNVR 547	chr9	114262325	114288446	Loss	None	None	None	None	None	None	None	None	None
CNVR 548	chr9	117528358	117581079	Gain	None	None	None	None	None	None	None	None	None
CNVR 549	chr9	118042359	118145805	Loss	None	None	None	None	None	None	None	Overlapped	Overlapped
CNVR 550	chr9	121798767	121900174	Gain	None	None	None	None	None	None	None	None	None
CNVR 551	chr9	126293086	126744061	Loss	None	None	None	Overlapped	None	None	None	Overlapped	Overlapped
CNVR 552	chr9	128898095	129105772	Mixed	None	None	None	None	None	None	None	Overlapped	None
CNVR 553	chr9	130352202	130681106	Loss	None	Overlapped	None	None	None	None	None	None	None
CNVR 554	chr9	130802093	131113367	Loss	None	None	None	Overlapped	None	None	None	None	None
CNVR 555	chr9	131726134	131869213	Gain	None	None	None	None	None	None	None	None	None
CNVR 556	chr9	133431444	133501217	Gain	None	None	None	None	None	None	None	None	None
CNVR 557	chr9	134316120	134462227	Gain	None	None	None	None	None	None	None	None	None
CNVR 558	chr9	134539334	134677679	Mixed	None	Overlapped	None	None	None	None	None	None	Overlapped
CNVR 559	chr9	134774599	134979981	Loss	None	None	None	None	None	None	None	None	None
CNVR 560	chr9	135187034	135423296	Mixed	None	None	None	None	None	None	None	Overlapped	None
CNVR 561	chr9	137095797	137242712	Loss	None	None	None	Overlapped	None	None	None	None	None
CNVR 562	chr9	139293974	139401727	Loss	None	None	None	None	None	None	None	None	None
CNVR 563	chr10	2290615	2380308	Loss	None	None	None	Overlapped	None	None	Overlapped	None	None
CNVR 564	chr10	4151645	4227791	Loss	None	None	None	None	None	None	None	None	None
CNVR 565	chr10	5096688	5150788	Gain	None	None	None	None	None	None	None	None	None
CNVR 566	chr10	5865778	6104212	Loss	None	None	None	None	None	None	None	None	None
CNVR 567	chr10	7212778	7366679	Gain	None	None	None	None	None	None	None	None	None
CNVR 568	chr10	12024220	12105791	Mixed	None	None	None	None	None	None	None	Overlapped	None
CNVR 569	chr10	13616011	13844040	Mixed	None	None	None	None	None	None	Overlapped	None	None
CNVR 570	chr10	21427119	21586747	Gain	None	None	None	None	Overlapped	None	None	None	None
CNVR 571	chr10	23491540	24078999	Mixed	None	None	None	None	None	None	Overlapped	None	Overlapped
CNVR 572	chr10	25256004	25624696	Loss	None	None	None	None	None	None	None	None	None
CNVR 573	chr10	25670108	25731821	Gain	None	None	None	None	None	None	None	None	None
CNVR 574	chr10	43339081	43571941	Loss	None	None	None	None	None	None	None	None	None
CNVR 575	chr10	43844088	43982092	Loss	None	None	None	None	None	None	None	Overlapped	None
CNVR 576	chr10	44066455	44287119	Gain	None	None	None	Overlapped	None	None	None	None	None
CNVR 577	chr10	48707010	49096617	Mixed	None	None	None	None	None	None	None	None	None
CNVR 578	chr10	54440767	54451166	Gain	None	None	None	None	None	None	None	None	None
CNVR 579	chr10	55605967	55670388	Gain	None	None	None	None	None	None	Overlapped	None	None
CNVR 580	chr10	57794053	58354995	Gain	None	None	None	None	None	None	None	Overlapped	None
CNVR 581	chr10	64043588	64202965	Gain	None	None	None	None	None	None	None	None	None
CNVR 582	chr10	64694747	64734859	Gain	None	None	None	None	None	None	None	None	None
CNVR 583	chr10	64792510	65024123	Gain	None	None	None	None	None	None	None	None	None
CNVR 584	chr10	67366433	68403256	Mixed	None	None	None	None	None	None	None	None	Overlapped
CNVR 585	chr11	836702	1094385	Loss	None	None	None	None	None	None	Overlapped	None	Overlapped
CNVR 586	chr11	1843444	1925721	Mixed	None	None	None	None	None	None	None	None	Overlapped
CNVR 587	chr11	2439658	2538185	Loss	None	None	None	None	None	None	None	None	None
CNVR 588	chr11	2656131	2927403	Mixed	None	None	None	None	None	Overlapped	None	Overlapped	Overlapped
CNVR 589	chr11	3828731	3919003	Loss	None	None	None	None	None	None	None	None	None
CNVR 590	chr11	5116888	5290990	Loss	None	None	None	None	None	None	None	Overlapped	None
CNVR 591	chr11	7688498	7774586	Gain	None	None	None	None	None	None	None	None	None
CNVR 592	chr11	11119699	11256544	Loss	None	None	None	None	None	Overlapped	None	None	None
CNVR 593	chr11	20168397	20292697	Loss	Overlapped	None	None	None	None	None	None	None	None
CNVR 594	chr11	20698662	20743462	Gain	None	None	None	None	None	None	None	None	None
CNVR 595	chr11	28765702	29320658	Gain	Overlapped	None	None	None	None	None	None	Overlapped	None
CNVR 596	chr11	29520725	29676720	Loss	None	None	None	None	None	None	None	None	None
CNVR 597	chr11	30059934	30276953	Gain	None	None	None	None	None	None	None	None	None
CNVR 598	chr11	30594132	30875500	Loss	None	None	None	None	None	None	None	None	None
CNVR 599	chr11	34527870	34924123	Mixed	None	None	None	None	None	None	None	Overlapped	None
CNVR 600	chr11	36104079	36762885	Gain	None	None	None	Overlapped	None	None	None	None	None
CNVR 601	chr11	37784962	38289548	Mixed	None	None	None	Overlapped	None	None	None	Overlapped	None
CNVR 602	chr11	39893652	40308946	Mixed	None	None	None	None	None	None	None	None	None
CNVR 603	chr11	40995311	41123461	Gain	None	None	None	None	None	None	None	None	Overlapped
CNVR 604	chr11	41214129	41678741	Gain	None	Overlapped	None	None	None	None	None	Overlapped	None
CNVR 605	chr11	41962603	42151978	Gain	None	None	None	None	None	None	None	None	None
CNVR 606	chr11	43146206	43227691	Loss	None	None	None	None	None	None	None	None	None
CNVR 607	chr11	43760741	43890386	Gain	None	None	None	None	None	Overlapped	Overlapped	None	None
CNVR 608	chr11	48566291	48704732	Loss	None	None	None	None	None	Overlapped	None	None	None
CNVR 609	chr11	49228012	49300307	Loss	None	None	None	None	None	None	None	None	None
CNVR 610	chr11	49859406	50028378	Gain	None	None	None	None	None	None	None	None	None
CNVR 611	chr11	53205598	53861212	Loss	None	None	None	None	None	None	None	Overlapped	None
CNVR 612	chr11	55387465	55688419	Gain	Overlapped	Overlapped	None	None	None	None	None	Overlapped	None
CNVR 613	chr11	59153609	60030798	Gain	None	None	None	Overlapped	None	None	None	None	None
CNVR 614	chr11	61386952	61678667	Mixed	Overlapped	None	None	None	Overlapped	Overlapped	Overlapped	None	None
CNVR 615	chr11	63613526	63670618	Mixed	None	None	None	None	None	None	None	Overlapped	None
CNVR 616	chr11	63994069	64090448	Gain	None	None	None	None	None	None	None	None	None
CNVR 617	chr11	64478176	64942423	Gain	None	None	None	None	None	None	None	None	Overlapped
CNVR 618	chr11	65576440	65616972	Gain	None	None	None	None	None	None	None	None	None
CNVR 619	chr11	69752161	69795360	Gain	Overlapped	None	None	None	None	None	None	None	None
CNVR 620	chr11	73018643	73070469	Loss	None	None	Overlapped	None	None	None	None	None	None
CNVR 621	chr11	77144460	78780052	Mixed	None	None	None	None	None	Overlapped	None	Overlapped	Overlapped
CNVR 622	chr12	146373	2371834	Mixed	None	None	Overlapped	None	None	Overlapped	None	None	Overlapped
CNVR 623	chr12	2607464	3507954	Mixed	None	None	None	None	None	None	None	Overlapped	Overlapped
CNVR 624	chr12	3917034	3973371	Gain	None	None	None	None	None	None	None	None	None
CNVR 625	chr12	4229720	4406490	Gain	None	None	None	None	None	Overlapped	Overlapped	None	Overlapped
CNVR 626	chr12	5062509	5534833	Mixed	Overlapped	Overlapped	None	None	None	None	None	None	Overlapped
CNVR 627	chr12	6561883	6877377	Gain	None	None	None	None	None	None	None	None	Overlapped
CNVR 628	chr12	6947593	6995769	Gain	None	None	None	None	None	None	None	None	None
CNVR 629	chr12	7565937	7668938	Gain	None	None	None	None	None	None	None	None	Overlapped
CNVR 630	chr12	8236181	8341573	Gain	None	None	None	None	None	None	None	None	None
CNVR 631	chr12	13244104	13422309	Gain	None	None	None	None	None	None	Overlapped	None	None
CNVR 632	chr12	16328073	17032402	Loss	None	None	None	None	None	None	None	Overlapped	None
CNVR 633	chr12	18150127	18515774	Loss	None	None	Overlapped	None	None	None	None	None	None
CNVR 634	chr12	20352914	20374442	Loss	None	None	None	None	None	None	None	None	None
CNVR 635	chr12	21680621	21749492	Loss	None	None	None	None	None	None	None	None	None
CNVR 636	chr12	22192008	22286305	Mixed	None	None	None	None	None	None	None	None	None
CNVR 637	chr12	23605417	24199377	Mixed	None	None	None	Overlapped	None	None	Overlapped	None	Overlapped
CNVR 638	chr12	24419703	24739497	Loss	None	None	None	None	None	None	None	Overlapped	None
CNVR 639	chr12	26216813	26333018	Gain	None	None	None	None	None	None	None	None	None
CNVR 640	chr12	30374788	30465750	Gain	None	None	None	Overlapped	None	None	None	None	Overlapped
CNVR 641	chr12	34137909	34280973	Loss	None	None	None	None	None	None	None	None	None
CNVR 642	chr12	35716520	35993482	Loss	None	None	None	None	None	None	None	Overlapped	None
CNVR 643	chr12	36455949	36727210	Loss	None	None	None	Overlapped	None	None	None	Overlapped	None
CNVR 644	chr12	36805413	36908366	Gain	None	None	None	None	None	None	None	None	None
CNVR 645	chr12	37635034	37872429	Loss	None	None	None	None	None	None	None	None	None
CNVR 646	chr12	38244310	38329499	Loss	None	None	None	None	None	None	None	None	Overlapped
CNVR 647	chr12	41496409	41768904	Gain	None	None	None	None	None	None	None	None	None
CNVR 648	chr12	43302949	43702558	Mixed	None	Overlapped	None	None	None	None	None	None	Overlapped
CNVR 649	chr12	44410339	44557296	Loss	None	None	None	None	None	None	Overlapped	None	None
CNVR 650	chr12	44749137	45036586	Loss	None	None	None	None	None	None	None	None	Overlapped
CNVR 651	chr12	45994041	46161519	Loss	None	None	None	None	None	None	None	None	None
CNVR 652	chr12	46625071	46713228	Gain	None	None	None	None	None	None	None	Overlapped	None
CNVR 653	chr12	46871773	47105574	Loss	None	None	None	None	None	None	None	None	None
CNVR 654	chr12	49496889	49611796	Loss	None	None	None	None	None	None	None	None	Overlapped
CNVR 655	chr12	50006582	50031641	Mixed	None	None	None	None	None	None	None	None	None
CNVR 656	chr12	51804662	51997436	Mixed	None	None	None	None	None	None	None	None	None
CNVR 657	chr12	53340648	53588220	Mixed	Overlapped	None	None	None	None	None	None	None	Overlapped
CNVR 658	chr12	53806610	54033307	Gain	None	None	None	None	None	None	None	None	Overlapped
CNVR 659	chr12	55073130	55351879	Loss	None	None	None	None	None	None	None	None	None
CNVR 660	chr12	58802862	58840734	Loss	Overlapped	None	None	None	None	None	None	None	Overlapped
CNVR 661	chr12	60834034	61028475	Loss	None	Overlapped	None	None	None	None	None	None	Overlapped
CNVR 662	chr13	427797	519645	Gain	None	None	None	None	None	None	None	None	None
CNVR 663	chr13	809263	1049781	Loss	None	None	None	None	None	None	None	None	Overlapped
CNVR 664	chr13	1738107	1809086	Loss	None	None	None	Overlapped	None	None	None	None	None
CNVR 665	chr13	1839291	1935884	Loss	None	None	None	None	None	None	None	None	None
CNVR 666	chr13	3021835	3072995	Loss	None	None	None	None	None	None	None	None	None
CNVR 667	chr13	4472340	4711430	Loss	None	None	None	None	None	None	None	None	None
CNVR 668	chr13	6825056	7096238	Loss	None	None	None	None	None	None	None	Overlapped	None
CNVR 669	chr13	9093001	9166911	Loss	None	None	None	None	None	None	None	None	None
CNVR 670	chr13	9534951	9775018	Loss	None	None	None	None	None	None	Overlapped	Overlapped	None
CNVR 671	chr13	10526327	10830153	Loss	None	None	None	None	None	None	None	Overlapped	None
CNVR 672	chr13	10887519	11059354	Loss	None	None	None	None	None	None	None	None	None
CNVR 673	chr13	11874493	12014485	Loss	None	None	None	None	None	None	None	None	None
CNVR 674	chr13	12442742	12598280	Loss	Overlapped	None	Overlapped	Overlapped	None	None	None	None	None
CNVR 675	chr13	13832733	13873235	Gain	None	Overlapped	None	None	None	None	Overlapped	None	None
CNVR 676	chr13	15365249	15650700	Loss	None	None	None	None	None	None	None	None	Overlapped
CNVR 677	chr13	16766326	16848552	Gain	None	None	None	None	None	None	None	None	None
CNVR 678	chr13	17470972	17606676	Mixed	Overlapped	Overlapped	None	None	None	None	None	None	None
CNVR 679	chr13	21631776	21715002	Gain	None	None	None	None	None	None	None	Overlapped	None
CNVR 680	chr13	22630709	23039925	Loss	None	None	None	None	None	None	None	None	None
CNVR 681	chr13	23344962	23436924	Loss	None	None	None	None	None	None	None	None	None
CNVR 682	chr13	24971412	25012221	Gain	None	None	None	None	None	None	None	None	None
CNVR 683	chr13	27514695	27699873	Gain	None	None	None	None	None	None	None	Overlapped	None
CNVR 684	chr13	32709504	32901267	Mixed	Overlapped	None	None	None	None	None	None	None	None
CNVR 685	chr13	33023867	33092115	Loss	None	None	None	None	None	None	None	None	None
CNVR 686	chr13	34200797	34327221	Loss	None	None	None	None	None	None	None	None	None
CNVR 687	chr13	35259608	35453547	Loss	None	None	None	None	None	None	None	None	None
CNVR 688	chr13	49317360	50620981	Loss	None	None	None	None	None	None	None	None	Overlapped
CNVR 689	chr13	50694280	50859182	Gain	None	None	None	None	None	None	None	None	None
CNVR 690	chr13	55887792	56009300	Mixed	None	None	None	None	None	None	None	None	None
CNVR 691	chr13	63556910	63680518	Loss	None	Overlapped	None	None	None	Overlapped	None	None	None
CNVR 692	chr13	65139582	65185972	Gain	None	None	None	None	None	None	None	None	None
CNVR 693	chr13	73664860	73892680	Loss	None	None	None	None	None	Overlapped	None	None	None
CNVR 694	chr13	74597799	74754599	Gain	None	None	None	None	None	None	None	None	None
CNVR 695	chr13	75034928	75208914	Loss	None	None	None	None	None	None	None	None	None
CNVR 696	chr13	75253161	75314780	Loss	None	None	None	None	None	None	None	None	None
CNVR 697	chr13	75456971	75504331	Loss	None	None	None	None	None	None	None	None	None
CNVR 698	chr13	84206422	84523052	Loss	None	None	None	None	None	None	None	None	Overlapped
CNVR 699	chr13	91367017	91468146	Gain	None	None	None	None	None	None	None	None	None
CNVR 700	chr13	91582015	91844978	Mixed	None	Overlapped	None	None	None	None	None	None	None
CNVR 701	chr13	93760372	93949671	Gain	None	Overlapped	None	None	None	None	None	Overlapped	Overlapped
CNVR 702	chr13	116247266	116503668	Loss	None	None	None	None	None	None	None	None	None
CNVR 703	chr13	132659741	132684326	Loss	None	None	None	None	None	None	None	None	None
CNVR 704	chr13	134531782	134651494	Loss	None	None	Overlapped	None	None	None	None	None	None
CNVR 705	chr13	148928467	149029209	Loss	None	None	None	None	None	None	None	Overlapped	Overlapped
CNVR 706	chr13	151266717	151319273	Loss	None	None	None	None	None	None	None	Overlapped	None
CNVR 707	chr13	152865498	152915636	Gain	None	None	None	None	None	None	None	None	None
CNVR 708	chr13	162734297	162823299	Gain	None	None	None	None	None	None	None	None	None
CNVR 709	chr13	165789611	165823474	Loss	None	None	None	None	None	None	None	None	None
CNVR 710	chr13	166105329	166169125	Gain	None	None	None	None	None	None	None	None	None
CNVR 711	chr13	168450509	168607649	Loss	None	None	None	None	None	Overlapped	None	None	None
CNVR 712	chr13	170032280	170468405	Gain	None	None	None	None	None	None	None	None	None
CNVR 713	chr13	177575147	178322323	Gain	Overlapped	None	None	None	None	None	None	Overlapped	None
CNVR 714	chr13	179294800	179807738	Loss	None	None	Overlapped	None	None	None	None	None	None
CNVR 715	chr13	184126966	184565656	Gain	None	None	None	None	None	None	None	None	None
CNVR 716	chr13	185131500	185268121	Mixed	None	None	None	None	None	None	None	None	None
CNVR 717	chr13	187440866	187495293	Gain	None	None	None	None	None	None	None	None	None
CNVR 718	chr13	188222477	188693046	Gain	Overlapped	None	None	None	None	None	None	Overlapped	None
CNVR 719	chr13	188724042	188749706	Loss	None	None	None	None	None	None	None	None	None
CNVR 720	chr13	192122895	192425698	Loss	None	None	None	None	None	None	None	Overlapped	None
CNVR 721	chr13	194854804	195215153	Mixed	None	None	None	None	None	None	None	None	None
CNVR 722	chr13	197092574	197462836	Loss	None	None	None	None	None	None	Overlapped	None	None
CNVR 723	chr13	198613309	198692173	Gain	None	None	None	None	None	None	None	None	None
CNVR 724	chr13	199562398	199610166	Gain	None	None	None	None	None	None	None	None	None
CNVR 725	chr13	200170130	200215318	Gain	None	None	None	None	None	None	None	None	None
CNVR 726	chr13	200767905	200928287	Loss	None	None	None	None	None	None	None	None	None
CNVR 727	chr13	203672228	203713415	Gain	None	None	None	None	None	None	None	None	None
CNVR 728	chr13	204187794	204458963	Gain	None	None	None	None	None	None	None	None	None
CNVR 729	chr13	204798820	204845516	Loss	None	None	None	None	None	None	None	None	None
CNVR 730	chr13	205230569	205493179	Gain	Overlapped	None	None	None	Overlapped	None	None	None	Overlapped
CNVR 731	chr13	205690779	206090733	Mixed	None	None	None	None	None	None	None	Overlapped	Overlapped
CNVR 732	chr13	206578011	208240759	Mixed	None	None	None	None	None	None	Overlapped	Overlapped	Overlapped
CNVR 733	chr14	453121	493732	Gain	None	Overlapped	None	None	None	Overlapped	None	Overlapped	None
CNVR 734	chr14	1708133	1737028	Loss	None	None	None	None	None	None	None	None	None
CNVR 735	chr14	1889766	2129002	Gain	None	None	None	Overlapped	None	None	None	Overlapped	None
CNVR 736	chr14	3230043	3259827	Gain	None	None	None	None	None	None	None	None	None
CNVR 737	chr14	6252110	6459543	Loss	None	None	Overlapped	None	None	None	None	Overlapped	Overlapped
CNVR 738	chr14	6799881	6920598	Loss	Overlapped	None	None	None	None	None	None	None	None
CNVR 739	chr14	8156584	8718941	Mixed	None	None	None	None	None	None	None	Overlapped	Overlapped
CNVR 740	chr14	13776542	13822577	Gain	None	None	None	None	None	None	None	None	None
CNVR 741	chr14	20331379	20358001	Loss	None	None	None	None	None	None	None	None	None
CNVR 742	chr14	21295637	21384590	Gain	None	None	None	None	None	None	None	None	None
CNVR 743	chr14	22562419	23106472	Mixed	None	None	None	None	None	None	None	Overlapped	Overlapped
CNVR 744	chr14	23141968	23220321	Gain	None	None	None	None	None	None	None	None	None
CNVR 745	chr14	23832386	24017026	Gain	None	None	None	None	None	None	None	None	Overlapped
CNVR 746	chr14	24753992	24912403	Gain	None	None	None	None	None	None	None	None	None
CNVR 747	chr14	25374812	25576953	Mixed	None	None	None	None	None	None	None	None	None
CNVR 748	chr14	25638142	25989860	Mixed	None	None	None	None	None	None	None	None	None
CNVR 749	chr14	28261094	28416751	Mixed	None	None	None	None	None	None	None	None	None
CNVR 750	chr14	29742126	29923622	Gain	None	None	None	None	None	None	None	None	None
CNVR 751	chr14	30040563	30213860	Loss	None	None	None	None	None	None	None	None	None
CNVR 752	chr14	30731975	31276719	Mixed	None	None	None	None	None	None	None	None	None
CNVR 753	chr14	34285563	34517036	Loss	None	None	None	None	None	None	None	None	None
CNVR 754	chr14	36067315	36496619	Loss	None	None	None	None	None	None	None	None	None
CNVR 755	chr14	37489635	37536049	Gain	None	None	None	None	None	None	None	None	None
CNVR 756	chr14	39873272	40117526	Loss	None	None	None	None	None	None	None	None	None
CNVR 757	chr14	44240102	44752740	Gain	None	None	None	None	None	None	None	None	None
CNVR 758	chr14	46888572	47110849	Loss	None	None	None	None	None	None	None	None	None
CNVR 759	chr14	47204154	47410378	Mixed	None	None	None	None	None	None	None	None	None
CNVR 760	chr14	48467285	48552632	Gain	None	None	None	None	None	None	None	None	None
CNVR 761	chr14	49120251	49198015	Gain	None	None	None	None	None	Overlapped	None	None	None
CNVR 762	chr14	49457291	49928066	Loss	Overlapped	None	None	None	None	Overlapped	None	None	None
CNVR 763	chr14	50973391	51367013	Loss	None	None	None	None	None	None	None	None	None
CNVR 764	chr14	54966036	55029493	Loss	None	None	None	None	None	None	None	None	None
CNVR 765	chr14	56886828	57126104	Loss	None	None	None	None	None	None	None	None	None
CNVR 766	chr14	61318065	61489779	Gain	None	None	None	None	None	None	None	None	None
CNVR 767	chr14	65160405	65184060	Gain	None	None	None	None	None	None	Overlapped	None	None
CNVR 768	chr14	66739480	67179643	Loss	None	None	None	None	None	Overlapped	None	Overlapped	None
CNVR 769	chr14	68202621	68444298	Loss	None	None	None	None	None	None	None	None	None
CNVR 770	chr14	69374032	69492065	Gain	None	None	None	None	None	Overlapped	None	None	None
CNVR 771	chr14	70845846	71651905	Loss	None	None	None	None	None	None	None	Overlapped	None
CNVR 772	chr14	75906384	76634176	Mixed	None	None	None	None	None	None	None	None	None
CNVR 773	chr14	81418392	81494679	Loss	None	None	None	None	None	None	None	None	None
CNVR 774	chr14	82851144	83084191	Loss	Overlapped	None	Overlapped	None	Overlapped	None	None	None	None
CNVR 775	chr14	87180052	87312280	Gain	None	None	None	None	None	None	None	None	Overlapped
CNVR 776	chr14	87523214	88024161	Loss	None	None	None	None	None	Overlapped	None	None	None
CNVR 777	chr14	88924048	89309115	Loss	None	None	None	None	None	None	None	Overlapped	None
CNVR 778	chr14	89559487	89648421	Gain	None	None	None	None	None	None	None	None	None
CNVR 779	chr14	90428484	90568740	Mixed	None	None	None	None	None	None	None	None	None
CNVR 780	chr14	94241640	94522142	Loss	Overlapped	None	None	None	None	Overlapped	None	None	None
CNVR 781	chr14	95407302	97231923	Mixed	None	None	None	None	None	Overlapped	None	Overlapped	None
CNVR 782	chr14	102629356	102703160	Gain	None	None	None	None	None	None	None	None	None
CNVR 783	chr14	107139290	107261744	Loss	None	None	None	None	None	None	None	None	None
CNVR 784	chr14	110536742	110617902	Loss	None	None	None	None	None	None	None	None	None
CNVR 785	chr14	111029177	111159480	Loss	None	None	None	Overlapped	None	None	None	Overlapped	Overlapped
CNVR 786	chr14	112496247	112536527	Mixed	None	None	None	None	None	None	None	None	None
CNVR 787	chr14	118758299	118950015	Loss	None	None	None	Overlapped	None	None	None	Overlapped	Overlapped
CNVR 788	chr14	119953367	120142856	Loss	None	None	None	None	Overlapped	None	None	None	Overlapped
CNVR 789	chr14	121605565	121639735	Gain	None	None	None	None	None	None	None	None	None
CNVR 790	chr14	124118834	124211194	Loss	None	None	None	None	None	None	None	None	None
CNVR 791	chr14	128688157	128740018	Loss	None	None	None	None	None	None	None	None	None
CNVR 792	chr14	128843941	128991958	Gain	None	None	None	None	None	None	None	None	None
CNVR 793	chr14	129114646	129554596	Mixed	None	None	None	None	None	None	None	None	Overlapped
CNVR 794	chr14	131296849	131389979	Gain	None	None	None	None	None	None	Overlapped	None	None
CNVR 795	chr14	131525001	131556263	Gain	None	None	None	None	None	None	None	None	None
CNVR 796	chr14	131865293	131932219	Gain	None	None	None	None	None	None	None	None	Overlapped
CNVR 797	chr14	132324567	132650143	Mixed	None	None	None	None	None	None	None	Overlapped	None
CNVR 798	chr14	132980840	133007345	Loss	Overlapped	None	Overlapped	None	None	None	None	None	None
CNVR 799	chr14	133105898	133184149	Gain	Overlapped	None	Overlapped	None	None	None	None	None	None
CNVR 800	chr14	133515430	133552309	Gain	None	None	None	None	None	None	None	None	None
CNVR 801	chr14	133785365	133879998	Gain	None	None	None	None	None	None	None	None	None
CNVR 802	chr14	133978130	134002680	Mixed	None	None	None	None	None	Overlapped	Overlapped	None	None
CNVR 803	chr14	136655094	136799764	Gain	None	None	None	None	None	None	None	None	None
CNVR 804	chr14	137077958	137148948	Gain	None	None	None	None	None	Overlapped	None	None	None
CNVR 805	chr14	137779177	137886570	Gain	None	None	None	None	None	None	None	None	None
CNVR 806	chr14	138357861	138503117	Mixed	None	None	None	None	None	None	None	None	None
CNVR 807	chr14	139484309	141719266	Mixed	None	Overlapped	Overlapped	Overlapped	Overlapped	Overlapped	None	None	Overlapped
CNVR 808	chr15	1091163	1151527	Gain	None	None	None	None	None	None	Overlapped	None	None
CNVR 809	chr15	1624420	1657522	Gain	None	None	None	None	None	None	None	None	None
CNVR 810	chr15	3392015	3427345	Gain	None	None	None	None	None	None	None	None	None
CNVR 811	chr15	4653604	4781569	Gain	None	None	None	None	None	None	None	None	Overlapped
CNVR 812	chr15	5145859	5336086	Loss	None	None	None	None	None	None	None	None	None
CNVR 813	chr15	5809151	6141791	Gain	None	None	None	None	None	None	None	Overlapped	None
CNVR 814	chr15	8291413	9850344	Loss	Overlapped	Overlapped	None	None	None	None	Overlapped	Overlapped	None
CNVR 815	chr15	10949457	11412229	Loss	None	None	None	Overlapped	None	None	None	Overlapped	None
CNVR 816	chr15	11602123	11747564	Gain	None	None	None	None	Overlapped	None	None	None	None
CNVR 817	chr15	11997973	12111042	Loss	Overlapped	Overlapped	None	Overlapped	None	None	None	Overlapped	Overlapped
CNVR 818	chr15	13733015	13769607	Gain	None	None	None	None	None	None	None	None	None
CNVR 819	chr15	16185637	16941513	Mixed	None	None	Overlapped	None	None	None	None	Overlapped	None
CNVR 820	chr15	20613584	20692135	Gain	None	None	None	None	None	None	None	None	None
CNVR 821	chr15	23967536	24114851	Loss	None	None	None	None	None	None	None	None	Overlapped
CNVR 822	chr15	25349633	25404137	Mixed	None	None	None	None	None	None	None	None	None
CNVR 823	chr15	26392306	26461656	Mixed	None	None	None	None	None	None	None	None	None
CNVR 824	chr15	27145950	27223506	Gain	None	None	None	None	None	None	None	None	None
CNVR 825	chr15	28589151	28700107	Gain	None	None	Overlapped	None	None	Overlapped	None	None	None
CNVR 826	chr15	29638798	29693692	Gain	None	None	None	None	None	None	None	None	None
CNVR 827	chr15	30243092	30452749	Gain	None	None	None	None	None	None	None	None	None
CNVR 828	chr15	30581301	30616057	Loss	None	None	None	None	None	None	Overlapped	None	None
CNVR 829	chr15	30852279	31429514	Mixed	None	None	None	None	None	None	None	Overlapped	None
CNVR 830	chr15	32806589	33097611	Loss	Overlapped	None	None	None	None	None	None	None	None
CNVR 831	chr15	35545677	35704833	Gain	None	None	Overlapped	None	None	None	None	None	None
CNVR 832	chr15	40601651	40873003	Mixed	None	None	None	None	None	None	None	None	None
CNVR 833	chr15	42703048	42842579	Loss	None	None	None	None	None	None	None	None	None
CNVR 834	chr15	47713138	47871841	Gain	None	None	None	None	None	None	None	None	None
CNVR 835	chr15	62211674	62996615	Gain	None	None	None	None	None	Overlapped	Overlapped	None	None
CNVR 836	chr15	68958741	69063273	Gain	None	None	None	None	None	None	None	None	None
CNVR 837	chr15	73089120	73299585	Loss	None	None	None	None	None	None	None	None	None
CNVR 838	chr15	75198351	75267303	Loss	None	None	Overlapped	None	None	None	None	None	None
CNVR 839	chr15	84217772	84375933	Gain	None	None	None	None	None	None	None	None	Overlapped
CNVR 840	chr15	89916423	90940098	Gain	Overlapped	None	None	None	None	None	None	Overlapped	Overlapped
CNVR 841	chr15	99808479	100183707	Loss	None	None	None	None	None	None	None	None	None
CNVR 842	chr15	101081325	101139103	Loss	None	None	None	None	None	None	Overlapped	None	None
CNVR 843	chr15	104978877	105208638	Loss	None	None	None	None	None	None	None	None	Overlapped
CNVR 844	chr15	105585751	105868893	Loss	None	None	None	None	None	None	None	None	None
CNVR 845	chr15	110172672	110510163	Gain	None	None	None	None	None	None	None	None	Overlapped
CNVR 846	chr15	113460830	113776780	Mixed	None	None	None	None	None	None	None	None	None
CNVR 847	chr15	114492994	115666031	Loss	None	None	None	None	None	None	None	Overlapped	Overlapped
CNVR 848	chr15	117490879	117674402	Loss	None	None	None	None	None	None	None	Overlapped	None
CNVR 849	chr15	119820905	119881658	Loss	None	None	None	None	None	None	None	None	None
CNVR 850	chr15	119984036	120478103	Mixed	None	None	None	None	None	None	None	None	None
CNVR 851	chr15	120524370	120603520	Loss	None	None	None	None	None	None	None	None	None
CNVR 852	chr15	122779236	122863462	Gain	None	None	None	None	None	None	None	None	None
CNVR 853	chr15	125050301	125339280	Mixed	None	None	None	None	None	None	None	None	Overlapped
CNVR 854	chr15	127116371	127140502	Gain	None	None	None	None	None	None	None	None	None
CNVR 855	chr15	128910064	128977934	Loss	None	None	None	None	None	None	None	None	None
CNVR 856	chr15	129436961	129529348	Loss	None	None	None	None	None	None	Overlapped	None	None
CNVR 857	chr15	131828869	131900081	Gain	None	None	None	None	None	None	None	None	None
CNVR 858	chr15	132204176	132364676	Loss	None	None	None	None	None	None	None	Overlapped	Overlapped
CNVR 859	chr15	134267375	134411010	Loss	None	None	None	None	None	None	None	None	None
CNVR 860	chr15	136215747	136352375	Gain	None	None	None	None	None	None	None	Overlapped	None
CNVR 861	chr15	137107279	137270305	Mixed	None	None	None	None	None	None	None	None	Overlapped
CNVR 862	chr15	137417592	140139156	Mixed	Overlapped	None	None	None	None	Overlapped	Overlapped	None	Overlapped
CNVR 863	chr16	1794938	1972810	Gain	None	None	None	None	None	None	None	Overlapped	None
CNVR 864	chr16	2090820	2121603	Gain	None	None	None	None	None	None	None	None	None
CNVR 865	chr16	2389967	3024209	Mixed	None	None	None	Overlapped	None	None	None	None	None
CNVR 866	chr16	4432416	4613533	Gain	None	None	None	None	None	None	Overlapped	Overlapped	None
CNVR 867	chr16	5188833	5443024	Gain	None	None	None	None	None	None	None	None	None
CNVR 868	chr16	7078401	7236791	Gain	Overlapped	None	None	None	None	None	None	None	Overlapped
CNVR 869	chr16	10595674	10894800	Gain	None	None	None	None	None	None	None	None	None
CNVR 870	chr16	12230919	12594872	Mixed	None	None	None	None	None	None	Overlapped	None	Overlapped
CNVR 871	chr16	13388447	14136562	Loss	None	None	None	None	None	None	None	Overlapped	None
CNVR 872	chr16	14337125	14605020	Gain	Overlapped	None	None	None	None	None	None	Overlapped	None
CNVR 873	chr16	16604914	16650413	Gain	None	None	None	None	None	None	None	None	None
CNVR 874	chr16	16875290	17004686	Loss	None	None	None	None	None	None	None	Overlapped	None
CNVR 875	chr16	18896543	19357238	Loss	None	None	None	None	None	None	None	Overlapped	Overlapped
CNVR 876	chr16	21263675	21308456	Gain	None	None	None	None	None	None	None	None	None
CNVR 877	chr16	22044267	22442205	Gain	None	None	None	None	None	Overlapped	None	None	None
CNVR 878	chr16	23789565	23917143	Gain	None	None	None	None	None	None	None	None	None
CNVR 879	chr16	24717595	24798218	Gain	None	None	None	None	None	None	None	None	None
CNVR 880	chr16	31452343	31521754	Loss	None	None	None	None	None	None	None	None	None
CNVR 881	chr16	35071496	35204537	Mixed	None	None	None	None	None	None	None	None	None
CNVR 882	chr16	43963809	44279881	Mixed	Overlapped	Overlapped	None	None	None	None	None	None	None
CNVR 883	chr16	51381115	51555510	Mixed	None	None	None	None	None	None	None	Overlapped	None
CNVR 884	chr16	52624838	52806719	Gain	None	None	None	None	None	None	None	None	None
CNVR 885	chr16	52877229	53124186	Loss	None	None	None	None	None	None	None	None	None
CNVR 886	chr16	55225912	55296400	Loss	None	None	None	None	None	None	None	None	None
CNVR 887	chr16	57006068	57280350	Gain	None	None	None	None	None	None	None	None	Overlapped
CNVR 888	chr16	67071115	67100326	Gain	None	None	Overlapped	None	None	None	None	None	None
CNVR 889	chr16	70586851	70616813	Gain	None	None	None	None	None	None	None	None	None
CNVR 890	chr16	71227175	71398609	Mixed	None	None	None	None	None	None	None	None	None
CNVR 891	chr16	71858534	71985082	Mixed	None	None	None	None	None	None	None	None	None
CNVR 892	chr16	76098738	76190595	Gain	None	None	None	None	None	None	None	None	None
CNVR 893	chr16	77177793	79365542	Mixed	None	None	Overlapped	None	Overlapped	Overlapped	Overlapped	Overlapped	Overlapped
CNVR 894	chr17	301099	721390	Gain	None	None	None	None	None	None	None	None	Overlapped
CNVR 895	chr17	2446954	2580356	Mixed	None	None	None	None	None	None	None	None	None
CNVR 896	chr17	2619190	2774389	Loss	None	None	None	None	None	None	None	None	None
CNVR 897	chr17	3335446	3557919	Mixed	None	None	Overlapped	Overlapped	None	None	None	None	None
CNVR 898	chr17	3748408	3816514	Gain	None	None	None	None	None	None	None	Overlapped	Overlapped
CNVR 899	chr17	6638131	6744187	Loss	None	None	None	None	None	None	None	None	None
CNVR 900	chr17	10770844	10937910	Gain	None	None	None	None	None	None	None	None	None
CNVR 901	chr17	11339512	11451416	Loss	None	None	None	None	None	None	None	None	None
CNVR 902	chr17	11756840	11805428	Gain	None	None	None	None	None	None	None	None	None
CNVR 903	chr17	15347412	15442526	Gain	None	None	None	None	None	None	None	None	None
CNVR 904	chr17	16009648	16262725	Gain	None	None	None	None	None	None	None	Overlapped	None
CNVR 905	chr17	17558892	17680444	Loss	None	Overlapped	None	None	None	None	None	None	None
CNVR 906	chr17	19225825	19302196	Gain	None	None	None	None	None	None	None	None	None
CNVR 907	chr17	19618211	19708155	Loss	Overlapped	None	None	None	None	None	None	None	None
CNVR 908	chr17	22568436	22940818	Loss	None	None	None	None	None	None	None	None	None
CNVR 909	chr17	26269281	26337314	Gain	None	None	None	None	None	None	None	None	None
CNVR 910	chr17	28756076	28878576	Gain	None	None	None	None	None	None	None	None	None
CNVR 911	chr17	29321273	29390771	Gain	Overlapped	None	None	None	None	None	None	None	None
CNVR 912	chr17	29870558	29976476	Loss	None	None	None	None	None	None	None	None	None
CNVR 913	chr17	30585730	30711216	Gain	None	None	None	None	None	None	None	None	None
CNVR 914	chr17	31103123	31335919	Loss	None	None	None	None	None	None	None	Overlapped	None
CNVR 915	chr17	31821675	32044984	Loss	None	None	None	None	None	None	None	None	None
CNVR 916	chr17	32876461	32932811	Gain	Overlapped	None	None	None	None	None	None	Overlapped	None
CNVR 917	chr17	35041674	35171939	Gain	None	None	None	None	None	None	None	None	None
CNVR 918	chr17	35249766	35524307	Mixed	None	None	None	None	None	None	Overlapped	None	None
CNVR 919	chr17	36726986	37581698	Mixed	None	None	None	None	None	None	None	None	None
CNVR 920	chr17	39324929	39502382	Gain	None	None	None	None	None	None	None	None	None
CNVR 921	chr17	40162995	40280653	Loss	None	None	None	None	None	None	None	None	None
CNVR 922	chr17	40862516	40933146	Loss	None	None	None	None	None	None	None	None	None
CNVR 923	chr17	43501349	43640342	Mixed	None	None	None	None	None	None	None	None	None
CNVR 924	chr17	44791974	44855776	Loss	None	None	None	None	None	None	None	Overlapped	None
CNVR 925	chr17	46283294	46449192	Gain	None	None	None	None	None	None	None	None	None
CNVR 926	chr17	47815195	47882844	Gain	None	None	None	None	None	None	None	None	None
CNVR 927	chr17	48351314	48427404	Gain	None	None	None	None	None	None	None	None	None
CNVR 928	chr17	49275713	49368877	Mixed	None	None	None	None	None	None	None	None	None
CNVR 929	chr17	49527420	49668595	Loss	None	None	None	None	None	None	None	None	None
CNVR 930	chr17	53668131	53910025	Gain	None	None	None	None	None	None	None	None	Overlapped
CNVR 931	chr17	58520461	58697624	Gain	None	None	None	None	None	None	Overlapped	None	Overlapped
CNVR 932	chr17	59178676	59302557	Gain	None	None	None	None	None	None	None	None	None
CNVR 933	chr17	60076929	61899537	Mixed	None	None	Overlapped	None	None	None	None	None	Overlapped
CNVR 934	chr18	1002113	3498093	Mixed	None	None	None	Overlapped	None	None	Overlapped	Overlapped	Overlapped
CNVR 935	chr18	3569347	3650812	Gain	None	None	None	None	None	None	None	None	None
CNVR 936	chr18	4020663	4467947	Loss	None	None	None	None	None	None	None	None	None
CNVR 937	chr18	5777283	6167415	Loss	None	None	None	None	None	None	Overlapped	None	Overlapped
CNVR 938	chr18	9954276	10113523	Loss	None	None	None	None	None	Overlapped	None	None	None
CNVR 939	chr18	15977723	16473112	Loss	None	None	None	None	None	None	None	None	None
CNVR 940	chr18	16621635	16807190	Gain	None	None	None	None	None	None	None	None	None
CNVR 941	chr18	17088968	17279592	Loss	None	None	None	None	None	None	None	None	None
CNVR 942	chr18	19132668	19395079	Loss	None	None	None	None	None	None	None	Overlapped	None
CNVR 943	chr18	22914132	23091288	Mixed	None	None	None	Overlapped	None	None	None	None	None
CNVR 944	chr18	24701190	24774036	Gain	None	None	None	None	None	None	None	None	None
CNVR 945	chr18	32927952	32957870	Loss	None	None	None	None	None	None	None	None	None
CNVR 946	chr18	35436181	35689442	Loss	None	None	None	Overlapped	None	None	None	None	None
CNVR 947	chr18	41939960	42050154	Gain	None	None	None	None	None	None	None	None	None
CNVR 948	chr18	45424614	45464191	Loss	None	None	None	None	None	None	Overlapped	None	Overlapped
CNVR 949	chr18	45673212	45760046	Loss	None	None	None	None	None	None	None	None	None
CNVR 950	chr18	49795543	49850369	Gain	None	None	None	None	None	None	None	None	None
CNVR 951	chr18	49981719	50304875	Mixed	None	None	None	None	None	None	None	None	None
CNVR 952	chr18	54185956	54309307	Loss	None	None	None	None	None	None	None	None	None
CNVR 953	chr18	55765986	55807287	Loss	None	None	None	None	None	None	None	None	None
