# Supplementary material for: Genome-wide detection of CNV regions and their potential association with growth and fatness traits in Duroc pigs
Source: BMC Genomics. 2021 May 8;22:332. doi: 10.1186/s12864-021-07654-7 (PMC8106131; doi:10.1186/s12864-021-07654-7)
Supplement: Supplementary file 4 — Additional file 4: Table S4. qPCR primer and probe sequence information. [file 12864_2021_7654_MOESM4_ESM.xlsx]

## Sheet: Table S4
Additional file 4: Table S4 qPCR primer and probe sequence information
CNVR	Chr	Gene	Forward（5'-3'）	Reverse（5'-3'）
CNVR 149	3	ELFN1	CTCCCACTCCACCCACCCTAAAG	TGCGGACGGAAAGATGAGAACAAG
CNVR 359	6	PUSL1	CTTTCGTGTGCCCAGCCACTTCC	AGGAGTGAACAGCCAGCCAGGTG
CNVR 374	6	MAPRE2	GTTGGTGGCAGAACCCAGTGTAGC	CATTGCTGTGGCTGTGGTGTAGGC
CNVR 494	8	SGMS2	CCGTTGTGAGGGTCCATGTTGAGC	TCGGTTCAGCAGGTCTGGCGTAC
CNVR 621	11	PCID2	CTCCACTTGTGTAAGCCGCTCATC	CACCTTGCTGGAAGTCGCTGTC
CNVR 728	13	DSCAM	ATCCGAGCCGAGTCTGCAACCTAC	ACAGTGCCAGTCAGAGCGTATCCC
CNVR 732	13	GATD3A	ACCTGGTGGCTGTGGCTGAG	CTGGTGCTGCTGTGGCTGTG
CNVR 807	14	ADGRA1	ATGGAGGCTGGTGGGGAGAAAG	AGCGAAGTTGCCGAAGTGTCAG
CNVR 878	16	LIFR	TGCTGTGGCTCTGGCGTAGGC	CAGGGCAGTGGTTGCTGAAGGTTG
Reference	15	GCG	TGCAGAACTACAGGGCTCAGGAC	GTGGAACAGGGCAGGTGGAAAG
