# Supplementary material for: Genome-wide detection of CNV regions and their potential association with growth and fatness traits in Duroc pigs
Source: BMC Genomics. 2021 May 8;22:332. doi: 10.1186/s12864-021-07654-7 (PMC8106131; doi:10.1186/s12864-021-07654-7)
Supplement: Supplementary file 6 — Additional file 6: Table S6. Information of genes in the significant CNVRs. [file 12864_2021_7654_MOESM6_ESM.xlsx]

## Sheet: Table S6
Additional file 6: Table S6 Information of genes in the significant CNVRs
CNVR ID	Chr.	CNVR Start(bp)	CNVR End(bp)	Ensembl Gene ID1	Gene Start(bp)	Gene End(bp)	Symbol	Gene Biotype
CNVR 69	1	265085761	265301383	ENSSSCG00000046412	265257651	265260780	NO_SYMBOL_NAME	lncRNA
CNVR 69	1	265085761	265301383	ENSSSCG00000048473	265259618	265261650	NO_SYMBOL_NAME	lncRNA
CNVR 69	1	265085761	265301383	ENSSSCG00000005590	265172247	265235400	PSMB7	protein_coding
CNVR 69	1	265085761	265301383	ENSSSCG00000005591	265261797	265275248	ADGRD2	protein_coding
CNVR 69	1	265085761	265301383	ENSSSCG00000005587	265077588	265176903	NEK6	protein_coding
CNVR 69	1	265085761	265301383	ENSSSCG00000005588	265284493	265311417	NR5A1	protein_coding
CNVR 79	1	270413118	270492246	ENSSSCG00000005699	270364033	270523287	HMCN2	protein_coding
CNVR 83	2	27459	2407984	ENSSSCG00000014556	26984	29703	NO_SYMBOL_NAME	protein_coding
CNVR 83	2	27459	2407984	ENSSSCG00000014561	90027	97439	NLRP6	protein_coding
CNVR 83	2	27459	2407984	ENSSSCG00000025023	99254	105655	PGGHG	protein_coding
CNVR 83	2	27459	2407984	ENSSSCG00000040278	107042	108460	IFITM5	protein_coding
CNVR 83	2	27459	2407984	ENSSSCG00000038912	127152	129835	IFITM3	protein_coding
CNVR 83	2	27459	2407984	ENSSSCG00000032591	156366	159320	NO_SYMBOL_NAME	protein_coding
CNVR 83	2	27459	2407984	ENSSSCG00000051760	207496	211228	NO_SYMBOL_NAME	pseudogene
CNVR 83	2	27459	2407984	ENSSSCG00000027302	214108	223837	PKP3	protein_coding
CNVR 83	2	27459	2407984	ENSSSCG00000032010	281924	290079	RNH1	protein_coding
CNVR 83	2	27459	2407984	ENSSSCG00000031513	299660	302501	HRAS	protein_coding
CNVR 83	2	27459	2407984	ENSSSCG00000012854	329711	332522	RASSF7	protein_coding
CNVR 83	2	27459	2407984	ENSSSCG00000019083	335256	335353	NO_SYMBOL_NAME	miRNA
CNVR 83	2	27459	2407984	ENSSSCG00000012853	371606	375381	IRF7	protein_coding
CNVR 83	2	27459	2407984	ENSSSCG00000040951	383799	384642	SCT	protein_coding
CNVR 83	2	27459	2407984	ENSSSCG00000012851	398766	401432	DRD4	protein_coding
CNVR 83	2	27459	2407984	ENSSSCG00000044406	428295	433533	TMEM80	lncRNA
CNVR 83	2	27459	2407984	ENSSSCG00000012845	487821	490699	CEND1	protein_coding
CNVR 83	2	27459	2407984	ENSSSCG00000049665	498087	498728	NO_SYMBOL_NAME	pseudogene
CNVR 83	2	27459	2407984	ENSSSCG00000012843	499297	505005	PIDD1	protein_coding
CNVR 83	2	27459	2407984	ENSSSCG00000018538	509001	509133	NO_SYMBOL_NAME	snoRNA
CNVR 83	2	27459	2407984	ENSSSCG00000012841	513076	518187	PNPLA2	protein_coding
CNVR 83	2	27459	2407984	ENSSSCG00000023933	518544	524081	CRACR2B	protein_coding
CNVR 83	2	27459	2407984	ENSSSCG00000012840	525043	529583	CD151	protein_coding
CNVR 83	2	27459	2407984	ENSSSCG00000050462	1039797	1040549	NO_SYMBOL_NAME	pseudogene
CNVR 83	2	27459	2407984	ENSSSCG00000039784	1067827	1068507	NO_SYMBOL_NAME	protein_coding
CNVR 83	2	27459	2407984	ENSSSCG00000036180	1075336	1076262	NO_SYMBOL_NAME	pseudogene
CNVR 83	2	27459	2407984	ENSSSCG00000048217	1087772	1088554	NO_SYMBOL_NAME	pseudogene
CNVR 83	2	27459	2407984	ENSSSCG00000023537	1248077	1250129	SYT8	protein_coding
CNVR 83	2	27459	2407984	ENSSSCG00000033260	1251527	1253893	TNNI2	protein_coding
CNVR 83	2	27459	2407984	ENSSSCG00000038364	1346872	1352950	NO_SYMBOL_NAME	protein_coding
CNVR 83	2	27459	2407984	ENSSSCG00000050649	1381838	1384446	NO_SYMBOL_NAME	lncRNA
CNVR 83	2	27459	2407984	ENSSSCG00000050209	1381841	1383790	NO_SYMBOL_NAME	lncRNA
CNVR 83	2	27459	2407984	ENSSSCG00000039091	1448848	1450178	NO_SYMBOL_NAME	protein_coding
CNVR 83	2	27459	2407984	ENSSSCG00000050961	1474432	1474502	ssc-mir-10383	miRNA
CNVR 83	2	27459	2407984	ENSSSCG00000033740	1496842	1497841	INS	protein_coding
CNVR 83	2	27459	2407984	ENSSSCG00000039767	1499618	1506615	TH	protein_coding
CNVR 83	2	27459	2407984	ENSSSCG00000033507	1558459	1560112	ASCL2	protein_coding
CNVR 83	2	27459	2407984	ENSSSCG00000036015	1643013	1645855	TSSC4	protein_coding
CNVR 83	2	27459	2407984	ENSSSCG00000043425	1652256	1653898	NO_SYMBOL_NAME	lncRNA
CNVR 83	2	27459	2407984	ENSSSCG00000035407	1956465	1957703	NO_SYMBOL_NAME	protein_coding
CNVR 83	2	27459	2407984	ENSSSCG00000040461	2019490	2021853	CDKN1C	protein_coding
CNVR 83	2	27459	2407984	ENSSSCG00000021597	2057679	2058694	PHLDA2	protein_coding
CNVR 83	2	27459	2407984	ENSSSCG00000035241	2085126	2085255	NO_SYMBOL_NAME	snoRNA
CNVR 83	2	27459	2407984	ENSSSCG00000032948	2086049	2086178	NO_SYMBOL_NAME	snoRNA
CNVR 83	2	27459	2407984	ENSSSCG00000021181	2377416	2391448	DHCR7	protein_coding
CNVR 83	2	27459	2407984	ENSSSCG00000014557	32215	39360	RIC8A	protein_coding
CNVR 83	2	27459	2407984	ENSSSCG00000014558	38470	55101	SIRT3	protein_coding
CNVR 83	2	27459	2407984	ENSSSCG00000014559	54433	74836	PSMD13	protein_coding
CNVR 83	2	27459	2407984	ENSSSCG00000038005	166073	192776	NO_SYMBOL_NAME	lncRNA
CNVR 83	2	27459	2407984	ENSSSCG00000033780	192886	204875	B4GALNT4	protein_coding
CNVR 83	2	27459	2407984	ENSSSCG00000024389	223532	230741	SIGIRR	protein_coding
CNVR 83	2	27459	2407984	ENSSSCG00000024569	232197	250935	ANO9	protein_coding
CNVR 83	2	27459	2407984	ENSSSCG00000027045	304429	323700	LRRC56	protein_coding
CNVR 83	2	27459	2407984	ENSSSCG00000030137	323647	329660	LMNTD2	protein_coding
CNVR 83	2	27459	2407984	ENSSSCG00000029723	340516	371693	PHRF1	protein_coding
CNVR 83	2	27459	2407984	ENSSSCG00000012852	375726	382704	CDHR5	protein_coding
CNVR 83	2	27459	2407984	ENSSSCG00000012850	404532	427542	DEAF1	protein_coding
CNVR 83	2	27459	2407984	ENSSSCG00000012848	433649	452630	EPS8L2	protein_coding
CNVR 83	2	27459	2407984	ENSSSCG00000012842	435122	509818	RPLP2	protein_coding
CNVR 83	2	27459	2407984	ENSSSCG00000012847	435125	473744	TALDO1	protein_coding
CNVR 83	2	27459	2407984	ENSSSCG00000012846	474296	480736	GATD1	protein_coding
CNVR 83	2	27459	2407984	ENSSSCG00000012844	491299	498769	SLC25A22	protein_coding
CNVR 83	2	27459	2407984	ENSSSCG00000012838	533485	550701	TSPAN4	protein_coding
CNVR 83	2	27459	2407984	ENSSSCG00000012837	552323	571753	CHID1	protein_coding
CNVR 83	2	27459	2407984	ENSSSCG00000012836	580173	628092	AP2A2	protein_coding
CNVR 83	2	27459	2407984	ENSSSCG00000040035	689376	719543	NO_SYMBOL_NAME	protein_coding
CNVR 83	2	27459	2407984	ENSSSCG00000033452	810372	841538	NO_SYMBOL_NAME	pseudogene
CNVR 83	2	27459	2407984	ENSSSCG00000033033	851514	864494	TOLLIP	protein_coding
CNVR 83	2	27459	2407984	ENSSSCG00000037847	959469	994432	MOB2	protein_coding
CNVR 83	2	27459	2407984	ENSSSCG00000032911	1008761	1022445	DUSP8	protein_coding
CNVR 83	2	27459	2407984	ENSSSCG00000040793	1188549	1197635	CTSD	protein_coding
CNVR 83	2	27459	2407984	ENSSSCG00000031487	1262081	1295891	LSP1	protein_coding
CNVR 83	2	27459	2407984	ENSSSCG00000036244	1291927	1297517	PRR33	protein_coding
CNVR 83	2	27459	2407984	ENSSSCG00000048717	1424125	1431930	NO_SYMBOL_NAME	lncRNA
CNVR 83	2	27459	2407984	ENSSSCG00000035293	1469132	1496442	NO_SYMBOL_NAME	protein_coding
CNVR 83	2	27459	2407984	ENSSSCG00000033880	1585017	1602883	TSPAN32	protein_coding
CNVR 83	2	27459	2407984	ENSSSCG00000039644	1646767	1661541	NO_SYMBOL_NAME	pseudogene
CNVR 83	2	27459	2407984	ENSSSCG00000012855	2028396	2055752	SLC22A18	protein_coding
CNVR 83	2	27459	2407984	ENSSSCG00000012857	2119592	2163343	CARS1	protein_coding
CNVR 83	2	27459	2407984	ENSSSCG00000041954	2163309	2198760	NO_SYMBOL_NAME	protein_coding
CNVR 83	2	27459	2407984	ENSSSCG00000014565	37934	154734	NO_SYMBOL_NAME	protein_coding
CNVR 83	2	27459	2407984	ENSSSCG00000032436	127137	135912	NO_SYMBOL_NAME	protein_coding
CNVR 83	2	27459	2407984	ENSSSCG00000037427	256793	280802	PTDSS2	protein_coding
CNVR 83	2	27459	2407984	ENSSSCG00000012835	630075	655380	NO_SYMBOL_NAME	pseudogene
CNVR 83	2	27459	2407984	ENSSSCG00000033382	760215	790317	NO_SYMBOL_NAME	protein_coding
CNVR 83	2	27459	2407984	ENSSSCG00000037337	896336	953985	BRSK2	protein_coding
CNVR 83	2	27459	2407984	ENSSSCG00000033809	1166971	1184805	NO_SYMBOL_NAME	protein_coding
CNVR 83	2	27459	2407984	ENSSSCG00000039243	1506652	1641667	CD81	protein_coding
CNVR 83	2	27459	2407984	ENSSSCG00000039556	1675360	1989111	KCNQ1	protein_coding
CNVR 83	2	27459	2407984	ENSSSCG00000012862	2201381	2285854	OSBPL5	protein_coding
CNVR 83	2	27459	2407984	ENSSSCG00000012859	2334793	2372355	NADSYN1	protein_coding
CNVR 83	2	27459	2407984	ENSSSCG00000031903	989931	1317600	TNNT3	protein_coding
CNVR 83	2	27459	2407984	ENSSSCG00000012856	2067870	2117487	NAP1L4	protein_coding
CNVR 85	2	3094575	3946741	ENSSSCG00000030888	3186744	3194792	FADD	protein_coding
CNVR 85	2	3094575	3946741	ENSSSCG00000012870	3527113	3528873	FGF4	protein_coding
CNVR 85	2	3094575	3946741	ENSSSCG00000012871	3583027	3587825	FGF19	protein_coding
CNVR 85	2	3094575	3946741	ENSSSCG00000012874	3607603	3615621	LTO1	protein_coding
CNVR 85	2	3094575	3946741	ENSSSCG00000037900	3621246	3633296	CCND1	protein_coding
CNVR 85	2	3094575	3946741	ENSSSCG00000049480	3178137	3181106	NO_SYMBOL_NAME	lncRNA
CNVR 85	2	3094575	3946741	ENSSSCG00000012872	3489208	3496532	FGF3	protein_coding
CNVR 85	2	3094575	3946741	ENSSSCG00000046960	3865674	3868788	NO_SYMBOL_NAME	lncRNA
CNVR 85	2	3094575	3946741	ENSSSCG00000048733	3896931	3901580	NO_SYMBOL_NAME	lncRNA
CNVR 85	2	3094575	3946741	ENSSSCG00000024158	3202274	3373411	ANO1	protein_coding
CNVR 85	2	3094575	3946741	ENSSSCG00000046954	3929531	3951077	NO_SYMBOL_NAME	lncRNA
CNVR 85	2	3094575	3946741	ENSSSCG00000037451	3073236	3164038	PPFIA1	protein_coding
CNVR 90	2	8919611	9435996	ENSSSCG00000043175	8919294	8922574	NO_SYMBOL_NAME	lncRNA
CNVR 90	2	8919611	9435996	ENSSSCG00000026837	8919787	8919860	SNORD26	snoRNA
CNVR 90	2	8919611	9435996	ENSSSCG00000028290	8920141	8920216	SNORD27	snoRNA
CNVR 90	2	8919611	9435996	ENSSSCG00000029095	8920524	8920599	SNORD28	snoRNA
CNVR 90	2	8919611	9435996	ENSSSCG00000029549	8920952	8921079	SNORD22	snoRNA
CNVR 90	2	8919611	9435996	ENSSSCG00000026212	8921302	8921367	SNORD29	snoRNA
CNVR 90	2	8919611	9435996	ENSSSCG00000023669	8921535	8921604	SNORD30	snoRNA
CNVR 90	2	8919611	9435996	ENSSSCG00000027032	8921851	8921917	SNORD31	snoRNA
CNVR 90	2	8919611	9435996	ENSSSCG00000025513	8922125	8922250	SNORD22	snoRNA
CNVR 90	2	8919611	9435996	ENSSSCG00000027405	8928980	8929170	U2	snRNA
CNVR 90	2	8919611	9435996	ENSSSCG00000045572	8937067	8937456	NO_SYMBOL_NAME	pseudogene
CNVR 90	2	8919611	9435996	ENSSSCG00000032696	8983824	8986094	TMEM179B	protein_coding
CNVR 90	2	8919611	9435996	ENSSSCG00000037745	9018154	9019305	NO_SYMBOL_NAME	protein_coding
CNVR 90	2	8919611	9435996	ENSSSCG00000032197	9053101	9054963	NO_SYMBOL_NAME	protein_coding
CNVR 90	2	8919611	9435996	ENSSSCG00000024917	9066240	9066940	NO_SYMBOL_NAME	pseudogene
CNVR 90	2	8919611	9435996	ENSSSCG00000023110	9072962	9075595	UBXN1	protein_coding
CNVR 90	2	8919611	9435996	ENSSSCG00000027847	9078978	9084161	CSKMT	protein_coding
CNVR 90	2	8919611	9435996	ENSSSCG00000025282	9083933	9084081	NO_SYMBOL_NAME	snoRNA
CNVR 90	2	8919611	9435996	ENSSSCG00000023323	9084279	9092141	C11orf98	protein_coding
CNVR 90	2	8919611	9435996	ENSSSCG00000028275	9095633	9100307	INTS5	protein_coding
CNVR 90	2	8919611	9435996	ENSSSCG00000020809	9119656	9125062	B3GAT3	protein_coding
CNVR 90	2	8919611	9435996	ENSSSCG00000013061	9127697	9138569	EML3	protein_coding
CNVR 90	2	8919611	9435996	ENSSSCG00000013064	9163320	9174469	EEF1G	protein_coding
CNVR 90	2	8919611	9435996	ENSSSCG00000013060	9297283	9302165	SCGB1A1	protein_coding
CNVR 90	2	8919611	9435996	ENSSSCG00000013067	9375864	9381800	PHEROC	protein_coding
CNVR 90	2	8919611	9435996	ENSSSCG00000028025	8928980	8937611	WDR74	protein_coding
CNVR 90	2	8919611	9435996	ENSSSCG00000022866	8937776	8981985	NXF1	protein_coding
CNVR 90	2	8919611	9435996	ENSSSCG00000026293	8937776	8948164	STX5	protein_coding
CNVR 90	2	8919611	9435996	ENSSSCG00000038711	8969987	8983275	TMEM223	protein_coding
CNVR 90	2	8919611	9435996	ENSSSCG00000020665	8983825	9000122	TAF6L	protein_coding
CNVR 90	2	8919611	9435996	ENSSSCG00000025571	9003781	9017779	POLR2G	protein_coding
CNVR 90	2	8919611	9435996	ENSSSCG00000035472	9024476	9034770	TTC9C	protein_coding
CNVR 90	2	8919611	9435996	ENSSSCG00000020823	9052070	9064888	BSCL2	protein_coding
CNVR 90	2	8919611	9435996	ENSSSCG00000038370	9074783	9078536	UQCC3	protein_coding
CNVR 90	2	8919611	9435996	ENSSSCG00000030653	9100702	9118399	GANAB	protein_coding
CNVR 90	2	8919611	9435996	ENSSSCG00000033054	9125381	9127617	ROM1	protein_coding
CNVR 90	2	8919611	9435996	ENSSSCG00000013062	9137946	9146966	MTA2	protein_coding
CNVR 90	2	8919611	9435996	ENSSSCG00000013063	9148560	9161915	NO_SYMBOL_NAME	protein_coding
CNVR 90	2	8919611	9435996	ENSSSCG00000033010	9183862	9211788	NO_SYMBOL_NAME	protein_coding
CNVR 90	2	8919611	9435996	ENSSSCG00000036669	9195763	9288391	NO_SYMBOL_NAME	protein_coding
CNVR 90	2	8919611	9435996	ENSSSCG00000050103	9322395	9326205	NO_SYMBOL_NAME	lncRNA
CNVR 90	2	8919611	9435996	ENSSSCG00000013065	9328269	9353340	ASRGL1	protein_coding
CNVR 90	2	8919611	9435996	ENSSSCG00000013068	9387278	9391214	SCGB1D1	protein_coding
CNVR 90	2	8919611	9435996	ENSSSCG00000028542	9034185	9048784	NO_SYMBOL_NAME	protein_coding
CNVR 90	2	8919611	9435996	ENSSSCG00000013066	9411942	9445832	INCENP	protein_coding
CNVR 122	2	105908671	106135493	ENSSSCG00000042097	105909794	105910890	NO_SYMBOL_NAME	processed_pseudogene
CNVR 136	2	135551879	135647128	ENSSSCG00000014293	135488545	136096788	FSTL4	protein_coding
CNVR 149	3	162027	2071648	ENSSSCG00000050310	206547	207945	FOXL3	protein_coding
CNVR 149	3	162027	2071648	ENSSSCG00000048845	247907	250617	NO_SYMBOL_NAME	lncRNA
CNVR 149	3	162027	2071648	ENSSSCG00000045247	324150	326582	NO_SYMBOL_NAME	lncRNA
CNVR 149	3	162027	2071648	ENSSSCG00000041121	467957	470455	NO_SYMBOL_NAME	lncRNA
CNVR 149	3	162027	2071648	ENSSSCG00000042876	481239	483606	NO_SYMBOL_NAME	processed_pseudogene
CNVR 149	3	162027	2071648	ENSSSCG00000038964	630481	635280	COX19	protein_coding
CNVR 149	3	162027	2071648	ENSSSCG00000007549	642494	648909	CYP2W1	protein_coding
CNVR 149	3	162027	2071648	ENSSSCG00000018712	666918	666997	ssc-mir-339-1	miRNA
CNVR 149	3	162027	2071648	ENSSSCG00000026422	712160	715982	GPER1	protein_coding
CNVR 149	3	162027	2071648	ENSSSCG00000049657	745478	749223	NO_SYMBOL_NAME	lncRNA
CNVR 149	3	162027	2071648	ENSSSCG00000007555	804177	809770	UNCX	protein_coding
CNVR 149	3	162027	2071648	ENSSSCG00000047491	1005938	1010569	NO_SYMBOL_NAME	lncRNA
CNVR 149	3	162027	2071648	ENSSSCG00000045352	1007637	1011754	NO_SYMBOL_NAME	lncRNA
CNVR 149	3	162027	2071648	ENSSSCG00000007560	1034498	1044489	TMEM184A	protein_coding
CNVR 149	3	162027	2071648	ENSSSCG00000007556	1052191	1054688	PSMG3	protein_coding
CNVR 149	3	162027	2071648	ENSSSCG00000045817	1065312	1065382	ssc-mir-9817	miRNA
CNVR 149	3	162027	2071648	ENSSSCG00000046865	1076184	1079869	NO_SYMBOL_NAME	lncRNA
CNVR 149	3	162027	2071648	ENSSSCG00000048609	1093107	1095586	NO_SYMBOL_NAME	lncRNA
CNVR 149	3	162027	2071648	ENSSSCG00000030485	1188155	1190641	ELFN1	protein_coding
CNVR 149	3	162027	2071648	ENSSSCG00000036247	1560163	1567379	NO_SYMBOL_NAME	protein_coding
CNVR 149	3	162027	2071648	ENSSSCG00000007569	1776142	1780146	GRIFIN	protein_coding
CNVR 149	3	162027	2071648	ENSSSCG00000048179	1804705	1809126	NO_SYMBOL_NAME	lncRNA
CNVR 149	3	162027	2071648	ENSSSCG00000045545	1855456	1861085	NO_SYMBOL_NAME	lncRNA
CNVR 149	3	162027	2071648	ENSSSCG00000046593	1976904	1979886	NO_SYMBOL_NAME	protein_coding
CNVR 149	3	162027	2071648	ENSSSCG00000020813	163419	200460	FAM20C	protein_coding
CNVR 149	3	162027	2071648	ENSSSCG00000041708	244853	247232	NO_SYMBOL_NAME	lncRNA
CNVR 149	3	162027	2071648	ENSSSCG00000046854	288045	303299	NO_SYMBOL_NAME	lncRNA
CNVR 149	3	162027	2071648	ENSSSCG00000007541	303311	323036	PDGFA	protein_coding
CNVR 149	3	162027	2071648	ENSSSCG00000007543	417324	461817	DNAAF5	protein_coding
CNVR 149	3	162027	2071648	ENSSSCG00000040103	532966	547525	NO_SYMBOL_NAME	protein_coding
CNVR 149	3	162027	2071648	ENSSSCG00000007547	547367	634437	ADAP1	protein_coding
CNVR 149	3	162027	2071648	ENSSSCG00000007552	701757	707411	NO_SYMBOL_NAME	protein_coding
CNVR 149	3	162027	2071648	ENSSSCG00000007554	756433	775796	NO_SYMBOL_NAME	protein_coding
CNVR 149	3	162027	2071648	ENSSSCG00000007557	951323	971111	MICALL2	protein_coding
CNVR 149	3	162027	2071648	ENSSSCG00000007558	979404	1005566	INTS1	protein_coding
CNVR 149	3	162027	2071648	ENSSSCG00000042230	1011797	1023084	NO_SYMBOL_NAME	lncRNA
CNVR 149	3	162027	2071648	ENSSSCG00000007559	1023381	1032675	MAFK	protein_coding
CNVR 149	3	162027	2071648	ENSSSCG00000048640	1227997	1233737	NO_SYMBOL_NAME	lncRNA
CNVR 149	3	162027	2071648	ENSSSCG00000039390	1645706	1666094	EIF3B	protein_coding
CNVR 149	3	162027	2071648	ENSSSCG00000039023	1667198	1680984	NO_SYMBOL_NAME	protein_coding
CNVR 149	3	162027	2071648	ENSSSCG00000007567	1720500	1745338	CHST12	protein_coding
CNVR 149	3	162027	2071648	ENSSSCG00000007572	1810892	1820048	LFNG	protein_coding
CNVR 149	3	162027	2071648	ENSSSCG00000007568	1861200	1903036	IQCE	protein_coding
CNVR 149	3	162027	2071648	ENSSSCG00000007563	1905656	1918228	BRAT1	protein_coding
CNVR 149	3	162027	2071648	ENSSSCG00000042746	1932312	1963995	NO_SYMBOL_NAME	lncRNA
CNVR 149	3	162027	2071648	ENSSSCG00000007542	327199	425165	PRKAR1B	protein_coding
CNVR 149	3	162027	2071648	ENSSSCG00000007544	486020	532979	SUN1	protein_coding
CNVR 149	3	162027	2071648	ENSSSCG00000038777	648140	745331	C7orf50	protein_coding
CNVR 149	3	162027	2071648	ENSSSCG00000048398	1116600	1188134	NO_SYMBOL_NAME	lncRNA
CNVR 149	3	162027	2071648	ENSSSCG00000038766	1236066	1559041	MAD1L1	protein_coding
CNVR 149	3	162027	2071648	ENSSSCG00000040977	1559400	1720818	SNX8	protein_coding
CNVR 149	3	162027	2071648	ENSSSCG00000033926	1567114	1576235	NUDT1	protein_coding
CNVR 149	3	162027	2071648	ENSSSCG00000007565	1826289	1853493	TTYH3	protein_coding
CNVR 149	3	162027	2071648	ENSSSCG00000007564	1964039	1997052	AMZ1	protein_coding
CNVR 149	3	162027	2071648	ENSSSCG00000032549	2000863	2105949	GNA12	protein_coding
CNVR 152	3	2789839	3480462	ENSSSCG00000043008	3399608	3406384	NO_SYMBOL_NAME	lncRNA
CNVR 152	3	2789839	3480462	ENSSSCG00000049539	3383118	3552591	NO_SYMBOL_NAME	lncRNA
CNVR 152	3	2789839	3480462	ENSSSCG00000007574	2814328	3324799	SDK1	protein_coding
CNVR 188	3	105163639	105756806	ENSSSCG00000044060	105453867	105457064	NO_SYMBOL_NAME	lncRNA
CNVR 188	3	105163639	105756806	ENSSSCG00000044008	105554163	105679962	NO_SYMBOL_NAME	lncRNA
CNVR 267	4	108348774	108589640	ENSSSCG00000046315	108305468	108354546	NO_SYMBOL_NAME	lncRNA
CNVR 267	4	108348774	108589640	ENSSSCG00000046107	108378741	108395973	NO_SYMBOL_NAME	lncRNA
CNVR 267	4	108348774	108589640	ENSSSCG00000026680	108401895	108621509	KCND3	protein_coding
CNVR 277	4	116110055	116722933	ENSSSCG00000006858	116429181	116623933	OLFM3	protein_coding
CNVR 315	5	52276104	52737350	ENSSSCG00000000585	52230398	52315026	SLCO1C1	protein_coding
CNVR 315	5	52276104	52737350	ENSSSCG00000028662	52413105	52738829	PDE3A	protein_coding
CNVR 333	6	51842	1462744	ENSSSCG00000047181	52106	56782	NO_SYMBOL_NAME	lncRNA
CNVR 333	6	51842	1462744	ENSSSCG00000029761	87380	89746	NO_SYMBOL_NAME	protein_coding
CNVR 333	6	51842	1462744	ENSSSCG00000042740	106073	107984	NO_SYMBOL_NAME	lncRNA
CNVR 333	6	51842	1462744	ENSSSCG00000002637	114740	119069	DBNDD1	protein_coding
CNVR 333	6	51842	1462744	ENSSSCG00000041404	140334	140908	NO_SYMBOL_NAME	pseudogene
CNVR 333	6	51842	1462744	ENSSSCG00000002639	169068	178462	NO_SYMBOL_NAME	protein_coding
CNVR 333	6	51842	1462744	ENSSSCG00000020924	181225	182187	MC1R	protein_coding
CNVR 333	6	51842	1462744	ENSSSCG00000022310	313782	324026	VPS9D1	protein_coding
CNVR 333	6	51842	1462744	ENSSSCG00000025401	332242	339142	CDK10	protein_coding
CNVR 333	6	51842	1462744	ENSSSCG00000023677	351922	358655	CHMP1A	protein_coding
CNVR 333	6	51842	1462744	ENSSSCG00000021971	361196	376616	DPEP1	protein_coding
CNVR 333	6	51842	1462744	ENSSSCG00000051285	393685	394344	NO_SYMBOL_NAME	protein_coding
CNVR 333	6	51842	1462744	ENSSSCG00000049264	394764	400206	NO_SYMBOL_NAME	lncRNA
CNVR 333	6	51842	1462744	ENSSSCG00000031104	404075	406099	NO_SYMBOL_NAME	protein_coding
CNVR 333	6	51842	1462744	ENSSSCG00000024974	410309	413336	NO_SYMBOL_NAME	protein_coding
CNVR 333	6	51842	1462744	ENSSSCG00000022137	412582	412662	NO_SYMBOL_NAME	snoRNA
CNVR 333	6	51842	1462744	ENSSSCG00000047840	575835	582829	NO_SYMBOL_NAME	protein_coding
CNVR 333	6	51842	1462744	ENSSSCG00000050726	747972	751870	NO_SYMBOL_NAME	lncRNA
CNVR 333	6	51842	1462744	ENSSSCG00000036367	858888	861604	PABPN1L	protein_coding
CNVR 333	6	51842	1462744	ENSSSCG00000002650	890831	893277	NO_SYMBOL_NAME	protein_coding
CNVR 333	6	51842	1462744	ENSSSCG00000002651	893381	898102	NO_SYMBOL_NAME	protein_coding
CNVR 333	6	51842	1462744	ENSSSCG00000046632	906614	909232	NO_SYMBOL_NAME	lncRNA
CNVR 333	6	51842	1462744	ENSSSCG00000040145	988990	996247	SNAI3	protein_coding
CNVR 333	6	51842	1462744	ENSSSCG00000034905	1008100	1014302	MVD	protein_coding
CNVR 333	6	51842	1462744	ENSSSCG00000040406	1019790	1025123	IL17C	protein_coding
CNVR 333	6	51842	1462744	ENSSSCG00000044446	1251032	1256025	NO_SYMBOL_NAME	lncRNA
CNVR 333	6	51842	1462744	ENSSSCG00000040668	1320277	1320383	U6	snRNA
CNVR 333	6	51842	1462744	ENSSSCG00000046569	1381510	1383786	NO_SYMBOL_NAME	lncRNA
CNVR 333	6	51842	1462744	ENSSSCG00000026662	63501	75950	PRDM7	protein_coding
CNVR 333	6	51842	1462744	ENSSSCG00000002633	64714	105993	GAS8	protein_coding
CNVR 333	6	51842	1462744	ENSSSCG00000002640	140897	160884	DEF8	protein_coding
CNVR 333	6	51842	1462744	ENSSSCG00000036102	183451	208903	TCF25	protein_coding
CNVR 333	6	51842	1462744	ENSSSCG00000002635	211487	243636	SPIRE2	protein_coding
CNVR 333	6	51842	1462744	ENSSSCG00000047264	244167	248317	NO_SYMBOL_NAME	lncRNA
CNVR 333	6	51842	1462744	ENSSSCG00000029228	298036	313366	ZNF276	protein_coding
CNVR 333	6	51842	1462744	ENSSSCG00000029339	326746	331740	SPATA2L	protein_coding
CNVR 333	6	51842	1462744	ENSSSCG00000024756	414930	439212	SPG7	protein_coding
CNVR 333	6	51842	1462744	ENSSSCG00000002642	636350	652165	CDH15	protein_coding
CNVR 333	6	51842	1462744	ENSSSCG00000023866	663109	712015	ACSF3	protein_coding
CNVR 333	6	51842	1462744	ENSSSCG00000047078	728506	753497	NO_SYMBOL_NAME	lncRNA
CNVR 333	6	51842	1462744	ENSSSCG00000044087	748256	756735	NO_SYMBOL_NAME	lncRNA
CNVR 333	6	51842	1462744	ENSSSCG00000002646	863802	869226	NO_SYMBOL_NAME	protein_coding
CNVR 333	6	51842	1462744	ENSSSCG00000002645	869232	890135	GALNS	protein_coding
CNVR 333	6	51842	1462744	ENSSSCG00000033920	964566	976832	CTU2	protein_coding
CNVR 333	6	51842	1462744	ENSSSCG00000034455	976977	983198	RNF166	protein_coding
CNVR 333	6	51842	1462744	ENSSSCG00000031493	1015154	1021418	CYBA	protein_coding
CNVR 333	6	51842	1462744	ENSSSCG00000040875	1091259	1108717	ZFPM1	protein_coding
CNVR 333	6	51842	1462744	ENSSSCG00000031875	1162822	1174257	ZNF469	protein_coding
CNVR 333	6	51842	1462744	ENSSSCG00000024687	253224	300155	FANCA	protein_coding
CNVR 333	6	51842	1462744	ENSSSCG00000039541	455851	616199	ANKRD11	protein_coding
CNVR 333	6	51842	1462744	ENSSSCG00000002648	778967	852821	CBFA2T3	protein_coding
CNVR 333	6	51842	1462744	ENSSSCG00000035230	915365	967106	PIEZO1	protein_coding
CNVR 333	6	51842	1462744	ENSSSCG00000020678	1421461	1495487	BANP	protein_coding
CNVR 333	6	51842	1462744	ENSSSCG00000035967	1030416	1081538	ZC3H18	protein_coding
CNVR 354	6	46826412	47252470	ENSSSCG00000047922	46829625	46834141	NO_SYMBOL_NAME	protein_coding
CNVR 354	6	46826412	47252470	ENSSSCG00000045665	47010367	47013568	NO_SYMBOL_NAME	pseudogene
CNVR 354	6	46826412	47252470	ENSSSCG00000048971	47036362	47038390	NO_SYMBOL_NAME	pseudogene
CNVR 354	6	46826412	47252470	ENSSSCG00000002953	47223352	47226406	NO_SYMBOL_NAME	protein_coding
CNVR 354	6	46826412	47252470	ENSSSCG00000002952	47224345	47234533	YIF1B	protein_coding
CNVR 354	6	46826412	47252470	ENSSSCG00000038902	47237573	47249153	KCNK6	protein_coding
CNVR 354	6	46826412	47252470	ENSSSCG00000044425	47249278	47250946	NO_SYMBOL_NAME	lncRNA
CNVR 354	6	46826412	47252470	ENSSSCG00000041806	46850995	46866257	NO_SYMBOL_NAME	protein_coding
CNVR 354	6	46826412	47252470	ENSSSCG00000002944	46889873	46908296	WDR87	protein_coding
CNVR 354	6	46826412	47252470	ENSSSCG00000025160	47142688	47155347	DPF1	protein_coding
CNVR 354	6	46826412	47252470	ENSSSCG00000038077	47169357	47174091	PPP1R14A	protein_coding
CNVR 354	6	46826412	47252470	ENSSSCG00000002955	47251964	47282831	CATSPERG	protein_coding
CNVR 354	6	46826412	47252470	ENSSSCG00000002950	46908410	47139543	NO_SYMBOL_NAME	protein_coding
CNVR 354	6	46826412	47252470	ENSSSCG00000049428	47049096	47071527	NO_SYMBOL_NAME	protein_coding
CNVR 354	6	46826412	47252470	ENSSSCG00000002954	47181768	47210561	SPINT2	protein_coding
CNVR 362	6	66808707	67379563	ENSSSCG00000003370	67131570	67135292	HES3	protein_coding
CNVR 362	6	66808707	67379563	ENSSSCG00000046864	67238902	67238997	NO_SYMBOL_NAME	snoRNA
CNVR 362	6	66808707	67379563	ENSSSCG00000034297	67276777	67279604	HES2	protein_coding
CNVR 362	6	66808707	67379563	ENSSSCG00000040001	67316825	67321442	TNFRSF25	protein_coding
CNVR 362	6	66808707	67379563	ENSSSCG00000003366	67017425	67087043	CHD5	protein_coding
CNVR 362	6	66808707	67379563	ENSSSCG00000003371	67138961	67149674	GPR153	protein_coding
CNVR 362	6	66808707	67379563	ENSSSCG00000003374	67284021	67315863	ESPN	protein_coding
CNVR 362	6	66808707	67379563	ENSSSCG00000003376	67316819	67353106	PLEKHG5	protein_coding
CNVR 362	6	66808707	67379563	ENSSSCG00000030253	67375192	67396431	NOL9	protein_coding
CNVR 362	6	66808707	67379563	ENSSSCG00000029843	66815281	66928146	NPHP4	protein_coding
CNVR 362	6	66808707	67379563	ENSSSCG00000020749	66928444	67016836	KCNAB2	protein_coding
CNVR 362	6	66808707	67379563	ENSSSCG00000003377	67152428	67254103	ACOT7	protein_coding
CNVR 362	6	66808707	67379563	ENSSSCG00000003369	67092517	67126639	RPL22	protein_coding
CNVR 362	6	66808707	67379563	ENSSSCG00000003368	67105763	67116510	RNF207	protein_coding
CNVR 415	7	29599648	30265671	ENSSSCG00000001502	29638833	29642918	RPS18	protein_coding
CNVR 415	7	29599648	30265671	ENSSSCG00000001503	29643181	29648637	B3GALT4	protein_coding
CNVR 415	7	29599648	30265671	ENSSSCG00000001509	29676854	29681110	DAXX	protein_coding
CNVR 415	7	29599648	30265671	ENSSSCG00000001516	29807021	29815318	NO_SYMBOL_NAME	protein_coding
CNVR 415	7	29599648	30265671	ENSSSCG00000045946	29820640	29824279	NO_SYMBOL_NAME	lncRNA
CNVR 415	7	29599648	30265671	ENSSSCG00000001501	29624224	29639140	VPS52	protein_coding
CNVR 415	7	29599648	30265671	ENSSSCG00000001506	29645129	29663189	RGL2	protein_coding
CNVR 415	7	29599648	30265671	ENSSSCG00000001504	29645131	29662400	WDR46	protein_coding
CNVR 415	7	29599648	30265671	ENSSSCG00000001505	29653649	29660739	PFDN6	protein_coding
CNVR 415	7	29599648	30265671	ENSSSCG00000001507	29663446	29676335	ZBTB22	protein_coding
CNVR 415	7	29599648	30265671	ENSSSCG00000001510	29694788	29713690	KIFC1	protein_coding
CNVR 415	7	29599648	30265671	ENSSSCG00000001511	29694899	29722010	PHF1	protein_coding
CNVR 415	7	29599648	30265671	ENSSSCG00000001512	29720094	29721769	CUTA	protein_coding
CNVR 415	7	29599648	30265671	ENSSSCG00000044538	29784995	29795567	NO_SYMBOL_NAME	lncRNA
CNVR 415	7	29599648	30265671	ENSSSCG00000001517	29816542	29819414	NO_SYMBOL_NAME	protein_coding
CNVR 415	7	29599648	30265671	ENSSSCG00000030668	29899041	29929796	C7H6orf125	protein_coding
CNVR 415	7	29599648	30265671	ENSSSCG00000039272	29934003	29961466	IP6K3	protein_coding
CNVR 415	7	29599648	30265671	ENSSSCG00000001520	29980395	29997356	LEMD2	protein_coding
CNVR 415	7	29599648	30265671	ENSSSCG00000001521	29998656	30013065	NO_SYMBOL_NAME	protein_coding
CNVR 415	7	29599648	30265671	ENSSSCG00000047035	30063073	30068892	NO_SYMBOL_NAME	lncRNA
CNVR 415	7	29599648	30265671	ENSSSCG00000001500	29415089	29609037	COL21A1	protein_coding
CNVR 415	7	29599648	30265671	ENSSSCG00000001513	29723774	29753934	SYNGAP1	protein_coding
CNVR 415	7	29599648	30265671	ENSSSCG00000001518	29835898	29902160	ITPR3	protein_coding
CNVR 415	7	29599648	30265671	ENSSSCG00000001523	30179305	30279121	GRM4	protein_coding
CNVR 488	8	97990916	99088450	ENSSSCG00000043075	98111167	98116659	NO_SYMBOL_NAME	protein_coding
CNVR 488	8	97990916	99088450	ENSSSCG00000044579	98772715	98773738	NO_SYMBOL_NAME	processed_pseudogene
CNVR 488	8	97990916	99088450	ENSSSCG00000045594	98917478	99056195	NO_SYMBOL_NAME	lncRNA
CNVR 514	9	619847	1268010	ENSSSCG00000014569	707693	712189	NO_SYMBOL_NAME	protein_coding
CNVR 514	9	619847	1268010	ENSSSCG00000036604	708819	708947	NO_SYMBOL_NAME	snoRNA
CNVR 514	9	619847	1268010	ENSSSCG00000039963	710016	710145	NO_SYMBOL_NAME	snoRNA
CNVR 514	9	619847	1268010	ENSSSCG00000047065	775539	780889	NO_SYMBOL_NAME	lncRNA
CNVR 514	9	619847	1268010	ENSSSCG00000044464	717476	721885	NO_SYMBOL_NAME	pseudogene
CNVR 514	9	619847	1268010	ENSSSCG00000014567	738551	764472	TRIM66	protein_coding
CNVR 514	9	619847	1268010	ENSSSCG00000049636	764935	773320	NO_SYMBOL_NAME	lncRNA
CNVR 514	9	619847	1268010	ENSSSCG00000041869	768727	773681	NO_SYMBOL_NAME	lncRNA
CNVR 514	9	619847	1268010	ENSSSCG00000014581	1183822	1278498	TUB	protein_coding
CNVR 514	9	619847	1268010	ENSSSCG00000014568	613729	703385	DENND2B	protein_coding
CNVR 514	9	619847	1268010	ENSSSCG00000030206	786509	936723	STK33	protein_coding
CNVR 514	9	619847	1268010	ENSSSCG00000014580	1134906	1194979	RIC3	protein_coding
CNVR 514	9	619847	1268010	ENSSSCG00000023057	945111	1082976	LMO1	protein_coding
CNVR 516	9	3080614	3416559	ENSSSCG00000023080	3135642	3143408	TPP1	protein_coding
CNVR 516	9	3080614	3416559	ENSSSCG00000029630	3144277	3145720	TAF10	protein_coding
CNVR 516	9	3080614	3416559	ENSSSCG00000039799	3214170	3222812	NO_SYMBOL_NAME	protein_coding
CNVR 516	9	3080614	3416559	ENSSSCG00000014633	3378207	3379848	CAVIN3	protein_coding
CNVR 516	9	3080614	3416559	ENSSSCG00000033806	3409282	3419472	NO_SYMBOL_NAME	protein_coding
CNVR 516	9	3080614	3416559	ENSSSCG00000024693	3075995	3083580	MRPL17	protein_coding
CNVR 516	9	3080614	3416559	ENSSSCG00000029189	3113451	3134821	DCHS1	protein_coding
CNVR 516	9	3080614	3416559	ENSSSCG00000023880	3150877	3162562	RRP8	protein_coding
CNVR 516	9	3080614	3416559	ENSSSCG00000045625	3222587	3238942	NO_SYMBOL_NAME	protein_coding
CNVR 516	9	3080614	3416559	ENSSSCG00000037299	3225886	3249894	NO_SYMBOL_NAME	protein_coding
CNVR 516	9	3080614	3416559	ENSSSCG00000014626	3288172	3297047	HPX	protein_coding
CNVR 516	9	3080614	3416559	ENSSSCG00000014628	3303019	3323828	APBB1	protein_coding
CNVR 516	9	3080614	3416559	ENSSSCG00000014627	3324091	3328373	SMPD1	protein_coding
CNVR 516	9	3080614	3416559	ENSSSCG00000014625	3249938	3285977	TRIM3	protein_coding
CNVR 516	9	3080614	3416559	ENSSSCG00000023272	3145647	3159858	ILK	protein_coding
CNVR 537	9	61615730	62034708	ENSSSCG00000051307	61888991	61890347	NO_SYMBOL_NAME	protein_coding
CNVR 584	10	67366433	68403256	ENSSSCG00000050476	67471128	67473173	NO_SYMBOL_NAME	lncRNA
CNVR 584	10	67366433	68403256	ENSSSCG00000046968	67492074	67498468	NO_SYMBOL_NAME	lncRNA
CNVR 584	10	67366433	68403256	ENSSSCG00000041352	67483888	67488457	NO_SYMBOL_NAME	lncRNA
CNVR 584	10	67366433	68403256	ENSSSCG00000048251	67833285	68013512	NO_SYMBOL_NAME	lncRNA
CNVR 584	10	67366433	68403256	ENSSSCG00000011160	68148087	68467189	ADARB2	protein_coding
CNVR 602	11	39893652	40308946	ENSSSCG00000047489	40034452	40037031	NO_SYMBOL_NAME	protein_coding
CNVR 607	11	43760741	43890386	ENSSSCG00000009457	43764270	44188352	DACH1	protein_coding
CNVR 621	11	77144460	78780052	ENSSSCG00000034818	77270320	77277455	ING1	protein_coding
CNVR 621	11	77144460	78780052	ENSSSCG00000047793	77356653	77362700	NO_SYMBOL_NAME	lncRNA
CNVR 621	11	77144460	78780052	ENSSSCG00000036545	77367302	77377997	NO_SYMBOL_NAME	protein_coding
CNVR 621	11	77144460	78780052	ENSSSCG00000046834	77421709	77426799	NO_SYMBOL_NAME	lncRNA
CNVR 621	11	77144460	78780052	ENSSSCG00000046437	77507763	77509436	NO_SYMBOL_NAME	protein_coding
CNVR 621	11	77144460	78780052	ENSSSCG00000050352	78054860	78057307	NO_SYMBOL_NAME	lncRNA
CNVR 621	11	77144460	78780052	ENSSSCG00000029503	78512158	78518671	F7	protein_coding
CNVR 621	11	77144460	78780052	ENSSSCG00000045154	78751837	78755310	NO_SYMBOL_NAME	lncRNA
CNVR 621	11	77144460	78780052	ENSSSCG00000009561	78780013	78785116	ATP4B	protein_coding
CNVR 621	11	77144460	78780052	ENSSSCG00000022719	77167055	77188902	RAB20	protein_coding
CNVR 621	11	77144460	78780052	ENSSSCG00000029502	77210228	77230681	NAXD	protein_coding
CNVR 621	11	77144460	78780052	ENSSSCG00000031757	77229970	77265272	CARS2	protein_coding
CNVR 621	11	77144460	78780052	ENSSSCG00000043704	77361979	77366291	NO_SYMBOL_NAME	lncRNA
CNVR 621	11	77144460	78780052	ENSSSCG00000037959	78000576	78025223	NO_SYMBOL_NAME	protein_coding
CNVR 621	11	77144460	78780052	ENSSSCG00000048364	78173363	78186660	NO_SYMBOL_NAME	lncRNA
CNVR 621	11	77144460	78780052	ENSSSCG00000009553	78190725	78232252	TUBGCP3	protein_coding
CNVR 621	11	77144460	78780052	ENSSSCG00000031704	78264018	78272717	NO_SYMBOL_NAME	lncRNA
CNVR 621	11	77144460	78780052	ENSSSCG00000051492	78274143	78284895	NO_SYMBOL_NAME	lncRNA
CNVR 621	11	77144460	78780052	ENSSSCG00000021158	78408055	78505488	MCF2L	protein_coding
CNVR 621	11	77144460	78780052	ENSSSCG00000009558	78521606	78538260	F10	protein_coding
CNVR 621	11	77144460	78780052	ENSSSCG00000009557	78541318	78556733	PCID2	protein_coding
CNVR 621	11	77144460	78780052	ENSSSCG00000009556	78557070	78589194	CUL4A	protein_coding
CNVR 621	11	77144460	78780052	ENSSSCG00000009555	78600713	78617615	LAMP1	protein_coding
CNVR 621	11	77144460	78780052	ENSSSCG00000009554	78618702	78637472	GRTP1	protein_coding
CNVR 621	11	77144460	78780052	ENSSSCG00000048674	78649674	78677884	NO_SYMBOL_NAME	protein_coding
CNVR 621	11	77144460	78780052	ENSSSCG00000024103	78662304	78677383	NO_SYMBOL_NAME	protein_coding
CNVR 621	11	77144460	78780052	ENSSSCG00000026536	78679037	78708863	DCUN1D2	protein_coding
CNVR 621	11	77144460	78780052	ENSSSCG00000009563	78709151	78742874	TMCO3	protein_coding
CNVR 621	11	77144460	78780052	ENSSSCG00000009545	76997516	77161615	COL4A2	protein_coding
CNVR 621	11	77144460	78780052	ENSSSCG00000033732	77323357	77356113	ANKRD10	protein_coding
CNVR 621	11	77144460	78780052	ENSSSCG00000009551	77427368	77530995	ARHGEF7	protein_coding
CNVR 621	11	77144460	78780052	ENSSSCG00000024763	77453857	77547336	NO_SYMBOL_NAME	protein_coding
CNVR 621	11	77144460	78780052	ENSSSCG00000037561	78291007	78402085	ATP11A	protein_coding
CNVR 621	11	77144460	78780052	ENSSSCG00000009560	78755345	78778310	TFDP1	protein_coding
CNVR 637	12	23605417	24199377	ENSSSCG00000035536	23982231	23984578	NO_SYMBOL_NAME	lncRNA
CNVR 637	12	23605417	24199377	ENSSSCG00000017519	24071585	24083057	MRPL10	protein_coding
CNVR 637	12	23605417	24199377	ENSSSCG00000017521	24090685	24095130	SCRN2	protein_coding
CNVR 637	12	23605417	24199377	ENSSSCG00000018057	23688699	23723377	SOCS7	protein_coding
CNVR 637	12	23605417	24199377	ENSSSCG00000020884	23730483	23747545	GPR179	protein_coding
CNVR 637	12	23605417	24199377	ENSSSCG00000023263	23751926	23766459	MRPL45	protein_coding
CNVR 637	12	23605417	24199377	ENSSSCG00000050904	23903373	23910045	NO_SYMBOL_NAME	lncRNA
CNVR 637	12	23605417	24199377	ENSSSCG00000017514	23915521	23944593	KPNB1	protein_coding
CNVR 637	12	23605417	24199377	ENSSSCG00000017515	23954605	23971494	TBKBP1	protein_coding
CNVR 637	12	23605417	24199377	ENSSSCG00000017517	23996415	24009355	TBX21	protein_coding
CNVR 637	12	23605417	24199377	ENSSSCG00000017518	24059932	24083036	OSBPL7	protein_coding
CNVR 637	12	23605417	24199377	ENSSSCG00000017520	24083110	24089661	LRRC46	protein_coding
CNVR 637	12	23605417	24199377	ENSSSCG00000017522	24100801	24106792	SP6	protein_coding
CNVR 637	12	23605417	24199377	ENSSSCG00000017516	24154144	24185893	NO_SYMBOL_NAME	protein_coding
CNVR 637	12	23605417	24199377	ENSSSCG00000032782	24192897	24201414	PNPO	protein_coding
CNVR 637	12	23605417	24199377	ENSSSCG00000018058	23590578	23668225	ARHGAP23	protein_coding
CNVR 637	12	23605417	24199377	ENSSSCG00000017513	23799430	23892051	NPEPPS	protein_coding
CNVR 658	12	53806610	54033307	ENSSSCG00000017990	53906506	53971015	PIK3R6	protein_coding
CNVR 658	12	53806610	54033307	ENSSSCG00000017988	53869563	53964485	CCDC42	protein_coding
CNVR 658	12	53806610	54033307	ENSSSCG00000017991	53979215	54055377	PIK3R5	protein_coding
CNVR 684	13	32709504	32901267	ENSSSCG00000011400	32740802	32749622	SEMA3B	protein_coding
CNVR 684	13	32709504	32901267	ENSSSCG00000011401	32753199	32757036	LSMEM2	protein_coding
CNVR 684	13	32709504	32901267	ENSSSCG00000041673	32769225	32772143	NO_SYMBOL_NAME	pseudogene
CNVR 684	13	32709504	32901267	ENSSSCG00000024363	32789421	32796563	HYAL3	protein_coding
CNVR 684	13	32709504	32901267	ENSSSCG00000011405	32805223	32815335	HYAL2	protein_coding
CNVR 684	13	32709504	32901267	ENSSSCG00000011408	32825369	32830049	ZMYND10	protein_coding
CNVR 684	13	32709504	32901267	ENSSSCG00000011399	32705321	32733363	GNAI2	protein_coding
CNVR 684	13	32709504	32901267	ENSSSCG00000011404	32793569	32800796	HYAL1	protein_coding
CNVR 684	13	32709504	32901267	ENSSSCG00000011407	32816154	32825369	RASSF1	protein_coding
CNVR 684	13	32709504	32901267	ENSSSCG00000011410	32825597	32837002	CYB561D2	protein_coding
CNVR 684	13	32709504	32901267	ENSSSCG00000043195	32830900	32842806	TMEM115	protein_coding
CNVR 684	13	32709504	32901267	ENSSSCG00000011402	32756680	32796998	IFRD2	protein_coding
CNVR 684	13	32709504	32901267	ENSSSCG00000011412	32845115	32988774	CACNA2D2	protein_coding
CNVR 732	13	206578011	208240759	ENSSSCG00000027940	206631997	206632113	SNORA70	snoRNA
CNVR 732	13	206578011	208240759	ENSSSCG00000027357	206706063	206710646	CSTB	protein_coding
CNVR 732	13	206578011	208240759	ENSSSCG00000044255	207036621	207042808	NO_SYMBOL_NAME	lncRNA
CNVR 732	13	206578011	208240759	ENSSSCG00000049399	207068658	207075208	NO_SYMBOL_NAME	lncRNA
CNVR 732	13	206578011	208240759	ENSSSCG00000051196	207096242	207103016	NO_SYMBOL_NAME	lncRNA
CNVR 732	13	206578011	208240759	ENSSSCG00000046721	207137397	207141413	NO_SYMBOL_NAME	lncRNA
CNVR 732	13	206578011	208240759	ENSSSCG00000025294	207148380	207158354	AIRE	protein_coding
CNVR 732	13	206578011	208240759	ENSSSCG00000024500	207196116	207204719	NO_SYMBOL_NAME	protein_coding
CNVR 732	13	206578011	208240759	ENSSSCG00000028812	207258909	207258983	NO_SYMBOL_NAME	snoRNA
CNVR 732	13	206578011	208240759	ENSSSCG00000046681	207367828	207368637	NO_SYMBOL_NAME	protein_coding
CNVR 732	13	206578011	208240759	ENSSSCG00000047876	207377502	207378437	NO_SYMBOL_NAME	pseudogene
CNVR 732	13	206578011	208240759	ENSSSCG00000039836	207385108	207385863	NO_SYMBOL_NAME	protein_coding
CNVR 732	13	206578011	208240759	ENSSSCG00000037222	207393407	207393880	NO_SYMBOL_NAME	protein_coding
CNVR 732	13	206578011	208240759	ENSSSCG00000029038	207398974	207400627	NO_SYMBOL_NAME	protein_coding
CNVR 732	13	206578011	208240759	ENSSSCG00000025793	207403602	207404237	NO_SYMBOL_NAME	protein_coding
CNVR 732	13	206578011	208240759	ENSSSCG00000035795	207476441	207484262	SUMO3	protein_coding
CNVR 732	13	206578011	208240759	ENSSSCG00000042871	208050314	208052556	NO_SYMBOL_NAME	lncRNA
CNVR 732	13	206578011	208240759	ENSSSCG00000021698	206629178	206653371	RRP1B	protein_coding
CNVR 732	13	206578011	208240759	ENSSSCG00000037061	206722595	206735997	RRP1	protein_coding
CNVR 732	13	206578011	208240759	ENSSSCG00000029627	207015133	207033142	NO_SYMBOL_NAME	protein_coding
CNVR 732	13	206578011	208240759	ENSSSCG00000025525	207042942	207056771	NO_SYMBOL_NAME	protein_coding
CNVR 732	13	206578011	208240759	ENSSSCG00000049147	207058626	207062742	NO_SYMBOL_NAME	lncRNA
CNVR 732	13	206578011	208240759	ENSSSCG00000022246	207106206	207115920	NO_SYMBOL_NAME	protein_coding
CNVR 732	13	206578011	208240759	ENSSSCG00000028741	207118812	207132538	NO_SYMBOL_NAME	protein_coding
CNVR 732	13	206578011	208240759	ENSSSCG00000028197	207167372	207191690	PFKL	protein_coding
CNVR 732	13	206578011	208240759	ENSSSCG00000041921	207205182	207209347	NO_SYMBOL_NAME	lncRNA
CNVR 732	13	206578011	208240759	ENSSSCG00000032713	207257549	207257612	NO_SYMBOL_NAME	snoRNA
CNVR 732	13	206578011	208240759	ENSSSCG00000027975	207270093	207275894	NO_SYMBOL_NAME	lncRNA
CNVR 732	13	206578011	208240759	ENSSSCG00000048923	207271531	207275901	NO_SYMBOL_NAME	lncRNA
CNVR 732	13	206578011	208240759	ENSSSCG00000028768	207322222	207348449	NO_SYMBOL_NAME	protein_coding
CNVR 732	13	206578011	208240759	ENSSSCG00000048449	207339163	207340206	NO_SYMBOL_NAME	protein_coding
CNVR 732	13	206578011	208240759	ENSSSCG00000027165	207444532	207471796	UBE2G2	protein_coding
CNVR 732	13	206578011	208240759	ENSSSCG00000031249	207493659	207507023	PTTG1IP	protein_coding
CNVR 732	13	206578011	208240759	ENSSSCG00000025133	207512954	207544108	ITGB2	protein_coding
CNVR 732	13	206578011	208240759	ENSSSCG00000028571	207560581	207588502	NO_SYMBOL_NAME	protein_coding
CNVR 732	13	206578011	208240759	ENSSSCG00000048463	207657540	207676694	NO_SYMBOL_NAME	lncRNA
CNVR 732	13	206578011	208240759	ENSSSCG00000012088	207801096	207818130	NO_SYMBOL_NAME	protein_coding
CNVR 732	13	206578011	208240759	ENSSSCG00000038089	207907857	207985181	COL18A1	protein_coding
CNVR 732	13	206578011	208240759	ENSSSCG00000030696	207986098	208007675	SLC19A1	protein_coding
CNVR 732	13	206578011	208240759	ENSSSCG00000045102	208042089	208048877	NO_SYMBOL_NAME	lncRNA
CNVR 732	13	206578011	208240759	ENSSSCG00000034758	206676730	206703327	PDXK	protein_coding
CNVR 732	13	206578011	208240759	ENSSSCG00000038081	206751103	206906353	AGPAT3	protein_coding
CNVR 732	13	206578011	208240759	ENSSSCG00000039085	206934972	207013102	NO_SYMBOL_NAME	protein_coding
CNVR 732	13	206578011	208240759	ENSSSCG00000045443	207087332	207093971	NO_SYMBOL_NAME	protein_coding
CNVR 732	13	206578011	208240759	ENSSSCG00000023762	207211952	207264982	TRPM2	protein_coding
CNVR 732	13	206578011	208240759	ENSSSCG00000022988	207285881	207412512	TSPEAR	protein_coding
CNVR 732	13	206578011	208240759	ENSSSCG00000047309	207355580	207363568	NO_SYMBOL_NAME	protein_coding
CNVR 732	13	206578011	208240759	ENSSSCG00000012089	207693698	207791796	ADARB1	protein_coding
CNVR 732	13	206578011	208240759	ENSSSCG00000023041	208060742	208259370	NO_SYMBOL_NAME	protein_coding
CNVR 732	13	206578011	208240759	ENSSSCG00000022164	206545354	206629156	NO_SYMBOL_NAME	protein_coding
CNVR 807	14	139484309	141719266	ENSSSCG00000041295	139610576	139616283	NO_SYMBOL_NAME	lncRNA
CNVR 807	14	139484309	141719266	ENSSSCG00000047025	139955192	139961273	NO_SYMBOL_NAME	lncRNA
CNVR 807	14	139484309	141719266	ENSSSCG00000024388	140362127	140371881	BNIP3	protein_coding
CNVR 807	14	139484309	141719266	ENSSSCG00000045438	140372138	140374489	NO_SYMBOL_NAME	lncRNA
CNVR 807	14	139484309	141719266	ENSSSCG00000048554	140384887	140390266	NO_SYMBOL_NAME	lncRNA
CNVR 807	14	139484309	141719266	ENSSSCG00000022829	140432596	140432698	U6	snRNA
CNVR 807	14	139484309	141719266	ENSSSCG00000047456	140675191	140679063	NO_SYMBOL_NAME	lncRNA
CNVR 807	14	139484309	141719266	ENSSSCG00000046058	140734021	140736468	NO_SYMBOL_NAME	lncRNA
CNVR 807	14	139484309	141719266	ENSSSCG00000036098	140897642	140899115	NKX6-2	protein_coding
CNVR 807	14	139484309	141719266	ENSSSCG00000047411	141070526	141082154	NO_SYMBOL_NAME	lncRNA
CNVR 807	14	139484309	141719266	ENSSSCG00000010771	141191984	141193299	NO_SYMBOL_NAME	protein_coding
CNVR 807	14	139484309	141719266	ENSSSCG00000018728	141207134	141207213	ssc-mir-202	miRNA
CNVR 807	14	139484309	141719266	ENSSSCG00000010774	141253368	141261073	ZNF511	protein_coding
CNVR 807	14	139484309	141719266	ENSSSCG00000033363	141265486	141270145	NO_SYMBOL_NAME	protein_coding
CNVR 807	14	139484309	141719266	ENSSSCG00000010791	141331808	141336633	FUOM	protein_coding
CNVR 807	14	139484309	141719266	ENSSSCG00000045849	141384457	141388321	NO_SYMBOL_NAME	lncRNA
CNVR 807	14	139484309	141719266	ENSSSCG00000010788	141424468	141425559	NO_SYMBOL_NAME	protein_coding
CNVR 807	14	139484309	141719266	ENSSSCG00000010787	141445314	141457631	SCART1	protein_coding
CNVR 807	14	139484309	141719266	ENSSSCG00000041943	141468669	141471804	NO_SYMBOL_NAME	lncRNA
CNVR 807	14	139484309	141719266	ENSSSCG00000047346	141479446	141486016	NO_SYMBOL_NAME	lncRNA
CNVR 807	14	139484309	141719266	ENSSSCG00000036429	141505838	141506854	NO_SYMBOL_NAME	protein_coding
CNVR 807	14	139484309	141719266	ENSSSCG00000043141	141512028	141516876	NO_SYMBOL_NAME	protein_coding
CNVR 807	14	139484309	141719266	ENSSSCG00000049624	141528983	141529900	NO_SYMBOL_NAME	protein_coding
CNVR 807	14	139484309	141719266	ENSSSCG00000033157	141597917	141606102	NO_SYMBOL_NAME	protein_coding
CNVR 807	14	139484309	141719266	ENSSSCG00000051608	141616578	141617594	NO_SYMBOL_NAME	protein_coding
CNVR 807	14	139484309	141719266	ENSSSCG00000046090	141639767	141640783	NO_SYMBOL_NAME	protein_coding
CNVR 807	14	139484309	141719266	ENSSSCG00000049424	141658743	141659660	NO_SYMBOL_NAME	protein_coding
CNVR 807	14	139484309	141719266	ENSSSCG00000010782	141679905	141680870	NO_SYMBOL_NAME	protein_coding
CNVR 807	14	139484309	141719266	ENSSSCG00000050993	139689117	139690982	NO_SYMBOL_NAME	lncRNA
CNVR 807	14	139484309	141719266	ENSSSCG00000027988	140335843	140357364	NO_SYMBOL_NAME	protein_coding
CNVR 807	14	139484309	141719266	ENSSSCG00000024633	140397187	140493758	JAKMIP3	protein_coding
CNVR 807	14	139484309	141719266	ENSSSCG00000010761	140512451	140591487	STK32C	protein_coding
CNVR 807	14	139484309	141719266	ENSSSCG00000010764	140599384	140627797	LRRC27	protein_coding
CNVR 807	14	139484309	141719266	ENSSSCG00000041379	140695902	140706122	NO_SYMBOL_NAME	lncRNA
CNVR 807	14	139484309	141719266	ENSSSCG00000010768	140916089	141002710	CFAP46	protein_coding
CNVR 807	14	139484309	141719266	ENSSSCG00000039199	141093225	141118148	NO_SYMBOL_NAME	protein_coding
CNVR 807	14	139484309	141719266	ENSSSCG00000010772	141221197	141232306	ADAM8	protein_coding
CNVR 807	14	139484309	141719266	ENSSSCG00000010773	141233856	141253370	TUBGCP2	protein_coding
CNVR 807	14	139484309	141719266	ENSSSCG00000034701	141307090	141316292	CALY	protein_coding
CNVR 807	14	139484309	141719266	ENSSSCG00000010792	141326057	141329959	NO_SYMBOL_NAME	protein_coding
CNVR 807	14	139484309	141719266	ENSSSCG00000038086	141335990	141349030	ECHS1	protein_coding
CNVR 807	14	139484309	141719266	ENSSSCG00000040586	141360510	141369642	NO_SYMBOL_NAME	protein_coding
CNVR 807	14	139484309	141719266	ENSSSCG00000029088	141372233	141384315	MTG1	protein_coding
CNVR 807	14	139484309	141719266	ENSSSCG00000039939	141392996	141394152	NO_SYMBOL_NAME	protein_coding
CNVR 807	14	139484309	141719266	ENSSSCG00000041627	141475427	141486014	NO_SYMBOL_NAME	lncRNA
CNVR 807	14	139484309	141719266	ENSSSCG00000049170	141582175	141594504	NO_SYMBOL_NAME	protein_coding
CNVR 807	14	139484309	141719266	ENSSSCG00000010780	141690426	141736818	CYP2E1	protein_coding
CNVR 807	14	139484309	141719266	ENSSSCG00000037698	139774407	139954651	TCERG1L	protein_coding
CNVR 807	14	139484309	141719266	ENSSSCG00000023681	140635965	140657648	PWWP2B	protein_coding
CNVR 807	14	139484309	141719266	ENSSSCG00000010765	140736735	140898726	INPP5A	protein_coding
CNVR 807	14	139484309	141719266	ENSSSCG00000010770	141132350	141188342	KNDC1	protein_coding
CNVR 807	14	139484309	141719266	ENSSSCG00000010762	140497457	140515833	DPYSL4	protein_coding
CNVR 807	14	139484309	141719266	ENSSSCG00000040664	141557513	141565699	NO_SYMBOL_NAME	protein_coding
CNVR 862	15	137417592	140139156	ENSSSCG00000026600	137709322	137721806	KLHL30	protein_coding
CNVR 862	15	137417592	140139156	ENSSSCG00000016337	137728469	137738682	ERFE	protein_coding
CNVR 862	15	137417592	140139156	ENSSSCG00000016342	137785808	137787694	HES6	protein_coding
CNVR 862	15	137417592	140139156	ENSSSCG00000048785	138693474	138699328	NO_SYMBOL_NAME	lncRNA
CNVR 862	15	137417592	140139156	ENSSSCG00000044891	138826536	138830418	NO_SYMBOL_NAME	lncRNA
CNVR 862	15	137417592	140139156	ENSSSCG00000047509	139040747	139041685	NO_SYMBOL_NAME	protein_coding
CNVR 862	15	137417592	140139156	ENSSSCG00000048529	139084267	139090285	NO_SYMBOL_NAME	lncRNA
CNVR 862	15	137417592	140139156	ENSSSCG00000051581	139118892	139127153	NO_SYMBOL_NAME	protein_coding
CNVR 862	15	137417592	140139156	ENSSSCG00000032540	139147462	139148523	NO_SYMBOL_NAME	protein_coding
CNVR 862	15	137417592	140139156	ENSSSCG00000037123	139154859	139155815	NO_SYMBOL_NAME	protein_coding
CNVR 862	15	137417592	140139156	ENSSSCG00000038936	139243612	139244572	NO_SYMBOL_NAME	protein_coding
CNVR 862	15	137417592	140139156	ENSSSCG00000047413	139268929	139277541	OTOS	protein_coding
CNVR 862	15	137417592	140139156	ENSSSCG00000043501	139329642	139335879	NO_SYMBOL_NAME	lncRNA
CNVR 862	15	137417592	140139156	ENSSSCG00000044058	139334300	139338125	NO_SYMBOL_NAME	lncRNA
CNVR 862	15	137417592	140139156	ENSSSCG00000018339	139474763	139474844	ssc-mir-149	miRNA
CNVR 862	15	137417592	140139156	ENSSSCG00000051702	139502329	139503660	NO_SYMBOL_NAME	protein_coding
CNVR 862	15	137417592	140139156	ENSSSCG00000028180	139537324	139539438	DUSP28	protein_coding
CNVR 862	15	137417592	140139156	ENSSSCG00000016367	139542602	139551250	RNPEPL1	protein_coding
CNVR 862	15	137417592	140139156	ENSSSCG00000035083	139600985	139605807	NO_SYMBOL_NAME	protein_coding
CNVR 862	15	137417592	140139156	ENSSSCG00000020515	139782168	139782268	U6	snRNA
CNVR 862	15	137417592	140139156	ENSSSCG00000042679	139806991	139817773	NO_SYMBOL_NAME	lncRNA
CNVR 862	15	137417592	140139156	ENSSSCG00000042185	139978349	139981875	NO_SYMBOL_NAME	lncRNA
CNVR 862	15	137417592	140139156	ENSSSCG00000016332	137380604	137482075	RBM44	protein_coding
CNVR 862	15	137417592	140139156	ENSSSCG00000027723	137567282	137621880	NO_SYMBOL_NAME	protein_coding
CNVR 862	15	137417592	140139156	ENSSSCG00000016334	137637071	137674736	SCLY	protein_coding
CNVR 862	15	137417592	140139156	ENSSSCG00000016335	137675710	137706662	ESPNL	protein_coding
CNVR 862	15	137417592	140139156	ENSSSCG00000048787	137765950	137775368	NO_SYMBOL_NAME	lncRNA
CNVR 862	15	137417592	140139156	ENSSSCG00000016338	137793419	137837236	PER2	protein_coding
CNVR 862	15	137417592	140139156	ENSSSCG00000051024	137851910	137856472	NO_SYMBOL_NAME	lncRNA
CNVR 862	15	137417592	140139156	ENSSSCG00000016340	137931239	137952050	ASB1	protein_coding
CNVR 862	15	137417592	140139156	ENSSSCG00000042914	138001104	138002941	NO_SYMBOL_NAME	lncRNA
CNVR 862	15	137417592	140139156	ENSSSCG00000016343	138228641	138276340	NO_SYMBOL_NAME	lncRNA
CNVR 862	15	137417592	140139156	ENSSSCG00000051073	138623061	138628186	NO_SYMBOL_NAME	lncRNA
CNVR 862	15	137417592	140139156	ENSSSCG00000016349	138999174	139031897	NDUFA10	protein_coding
CNVR 862	15	137417592	140139156	ENSSSCG00000042539	139046905	139051541	NO_SYMBOL_NAME	protein_coding
CNVR 862	15	137417592	140139156	ENSSSCG00000045790	139097832	139115705	NO_SYMBOL_NAME	protein_coding
CNVR 862	15	137417592	140139156	ENSSSCG00000044233	139180919	139186223	NO_SYMBOL_NAME	protein_coding
CNVR 862	15	137417592	140139156	ENSSSCG00000020714	139213867	139222414	NO_SYMBOL_NAME	pseudogene
CNVR 862	15	137417592	140139156	ENSSSCG00000047211	139229577	139235526	NO_SYMBOL_NAME	protein_coding
CNVR 862	15	137417592	140139156	ENSSSCG00000020790	139260476	139264212	NO_SYMBOL_NAME	protein_coding
CNVR 862	15	137417592	140139156	ENSSSCG00000016365	139520015	139531744	NO_SYMBOL_NAME	protein_coding
CNVR 862	15	137417592	140139156	ENSSSCG00000037779	139557666	139570181	CAPN10	protein_coding
CNVR 862	15	137417592	140139156	ENSSSCG00000040095	139571086	139591632	GPR35	protein_coding
CNVR 862	15	137417592	140139156	ENSSSCG00000016401	139610626	139694826	KIF1A	protein_coding
CNVR 862	15	137417592	140139156	ENSSSCG00000016400	139734539	139744530	NO_SYMBOL_NAME	protein_coding
CNVR 862	15	137417592	140139156	ENSSSCG00000036261	139766983	139802946	CROCC2	protein_coding
CNVR 862	15	137417592	140139156	ENSSSCG00000016378	139881221	139917089	PASK	protein_coding
CNVR 862	15	137417592	140139156	ENSSSCG00000016376	139917256	139940489	NO_SYMBOL_NAME	protein_coding
CNVR 862	15	137417592	140139156	ENSSSCG00000042585	139942377	139952914	NO_SYMBOL_NAME	lncRNA
CNVR 862	15	137417592	140139156	ENSSSCG00000047513	139951181	139956281	NO_SYMBOL_NAME	lncRNA
CNVR 862	15	137417592	140139156	ENSSSCG00000016370	140023822	140058288	SEPTIN2	protein_coding
CNVR 862	15	137417592	140139156	ENSSSCG00000016331	137490087	137535555	RAMP1	protein_coding
CNVR 862	15	137417592	140139156	ENSSSCG00000041251	137622759	137636980	NO_SYMBOL_NAME	lncRNA
CNVR 862	15	137417592	140139156	ENSSSCG00000051289	137625047	137627947	NO_SYMBOL_NAME	lncRNA
CNVR 862	15	137417592	140139156	ENSSSCG00000016339	137740291	137765784	ILKAP	protein_coding
CNVR 862	15	137417592	140139156	ENSSSCG00000025228	137863609	137912477	TRAF3IP1	protein_coding
CNVR 862	15	137417592	140139156	ENSSSCG00000045609	139192603	139199090	NO_SYMBOL_NAME	protein_coding
CNVR 862	15	137417592	140139156	ENSSSCG00000047225	139327912	139332696	NO_SYMBOL_NAME	lncRNA
CNVR 862	15	137417592	140139156	ENSSSCG00000016402	139720612	139730736	AGXT	protein_coding
CNVR 862	15	137417592	140139156	ENSSSCG00000016381	139821046	139881098	SNED1	protein_coding
CNVR 862	15	137417592	140139156	ENSSSCG00000016379	139957703	140023048	NO_SYMBOL_NAME	lncRNA
CNVR 862	15	137417592	140139156	ENSSSCG00000016368	140060361	140144038	FARP2	protein_coding
CNVR 862	15	137417592	140139156	ENSSSCG00000016330	137283276	137439385	LRRFIP1	protein_coding
CNVR 862	15	137417592	140139156	ENSSSCG00000024777	138381627	138614301	HDAC4	protein_coding
CNVR 862	15	137417592	140139156	ENSSSCG00000016364	139457669	139484671	GPC1	protein_coding
1Ensembl Gene ID: accession numbers can be obtained from ENSEMBL (http://ftp.ensembl.org/pub/release-103/)
