# Supplementary material for: Genome-wide detection of CNV regions and their potential association with growth and fatness traits in Duroc pigs
Source: BMC Genomics. 2021 May 8;22:332. doi: 10.1186/s12864-021-07654-7 (PMC8106131; doi:10.1186/s12864-021-07654-7)
Supplement: Supplementary file 7 — Additional file 7: Table S7. KEGG and GO Enrichment Analysis for significant CNVRs gene set by KOBAS. [file 12864_2021_7654_MOESM7_ESM.xlsx]

## Sheet: Table S7
Additional file 7: Table S7 KEGG and GO Enrichment Analysis for significant CNVRs gene set by KOBAS
Term	Database	ID	Input number	P-value	Genes1
Glycosaminoglycan degradation	KEGG PATHWAY	ssc00531	3	0.00597228	ENSSSCG00000011402|ENSSSCG00000002645|ENSSSCG00000011405
Melanoma	KEGG PATHWAY	ssc05218	5	0.00647218	ENSSSCG00000012870|ENSSSCG00000012871|ENSSSCG00000012872|ENSSSCG00000001516|ENSSSCG00000007541
Ribosome	KEGG PATHWAY	ssc03010	6	0.0196981	ENSSSCG00000017519|ENSSSCG00000014569|ENSSSCG00000012842|ENSSSCG00000001502|ENSSSCG00000024974|ENSSSCG00000024693
Oxytocin signaling pathway	KEGG PATHWAY	ssc04921	6	0.0242039	ENSSSCG00000017990|ENSSSCG00000017991|ENSSSCG00000001518|ENSSSCG00000011412|ENSSSCG00000011399|ENSSSCG00000023762
Glycosaminoglycan biosynthesis - chondroitin sulfate / dermatan sulfate	KEGG PATHWAY	ssc00532	2	0.0334133	ENSSSCG00000020809|ENSSSCG00000007567
Kaposi sarcoma-associated herpesvirus infection	KEGG PATHWAY	ssc05167	6	0.0362123	ENSSSCG00000012853|ENSSSCG00000017990|ENSSSCG00000017991|ENSSSCG00000001518|ENSSSCG00000030888|ENSSSCG00000001516
Hippo signaling pathway - multiple species	KEGG PATHWAY	ssc04392	2	0.04515	ENSSSCG00000029189|ENSSSCG00000011407
Legionellosis	KEGG PATHWAY	ssc05134	3	0.0485813	ENSSSCG00000025133|ENSSSCG00000013064|ENSSSCG00000024388
Other types of O-glycan biosynthesis	KEGG PATHWAY	ssc00514	2	0.0493528	ENSSSCG00000012088|ENSSSCG00000007572
Cholinergic synapse	KEGG PATHWAY	ssc04725	4	0.0499241	ENSSSCG00000017990|ENSSSCG00000017991|ENSSSCG00000001518|ENSSSCG00000011399
positive regulation of protein kinase B signaling	Gene Ontology	GO:0051897	6	0.000337516	ENSSSCG00000010772|ENSSSCG00000029503|ENSSSCG00000017991|ENSSSCG00000009558|ENSSSCG00000020924|ENSSSCG00000007541
1-phosphatidylinositol-3-kinase regulator activity	Gene Ontology	GO:0046935	3	0.000735111	ENSSSCG00000017990|ENSSSCG00000017991|ENSSSCG00000018057
hyalurononglucosaminidase activity	Gene Ontology	GO:0004415	3	0.000967813	ENSSSCG00000011402|ENSSSCG00000011405|ENSSSCG00000014626
carbohydrate metabolic process	Gene Ontology	GO:0005975	7	0.000998407	ENSSSCG00000020809|ENSSSCG00000012837|ENSSSCG00000025023|ENSSSCG00000011402|ENSSSCG00000011405|ENSSSCG00000030653|ENSSSCG00000012847
positive regulation of MAP kinase activity	Gene Ontology	GO:0043406	4	0.00160879	ENSSSCG00000017990|ENSSSCG00000017991|ENSSSCG00000007541|ENSSSCG00000010772
cytoplasmic vesicle membrane	Gene Ontology	GO:0030659	4	0.00182262	ENSSSCG00000023762|ENSSSCG00000001518|ENSSSCG00000026422|ENSSSCG00000002635
cell adhesion molecule binding	Gene Ontology	GO:0050839	4	0.00182262	ENSSSCG00000027302|ENSSSCG00000025133|ENSSSCG00000012852|ENSSSCG00000010772
regulation of phosphatidylinositol 3-kinase activity	Gene Ontology	GO:0043551	3	0.00192711	ENSSSCG00000017990|ENSSSCG00000017991|ENSSSCG00000018057
phosphatidylinositol 3-kinase complex	Gene Ontology	GO:0005942	3	0.00234208	ENSSSCG00000017990|ENSSSCG00000017991|ENSSSCG00000018057
positive regulation of protein phosphorylation	Gene Ontology	GO:0001934	5	0.00306959	ENSSSCG00000023272|ENSSSCG00000012870|ENSSSCG00000012872|ENSSSCG00000007563|ENSSSCG00000010770
intracellular calcium activated chloride channel activity	Gene Ontology	GO:0005229	3	0.00332777	ENSSSCG00000024158|ENSSSCG00000007565|ENSSSCG00000024569
maturation of SSU-rRNA from tricistronic rRNA transcript (SSU-rRNA, 5.8S rRNA, LSU-rRNA)	Gene Ontology	GO:0000462	3	0.00522306	ENSSSCG00000001504|ENSSSCG00000029627|ENSSSCG00000028571
fibroblast growth factor receptor binding	Gene Ontology	GO:0005104	3	0.00678249	ENSSSCG00000012870|ENSSSCG00000012871|ENSSSCG00000012872
large ribosomal subunit	Gene Ontology	GO:0015934	3	0.00678249	ENSSSCG00000014569|ENSSSCG00000024693|ENSSSCG00000017519
granzyme-mediated apoptotic signaling pathway	Gene Ontology	GO:0008626	2	0.00760939	ENSSSCG00000009555|ENSSSCG00000024388
cellular protein-containing complex assembly	Gene Ontology	GO:0034622	2	0.00760939	ENSSSCG00000014580|ENSSSCG00000029630
transcription corepressor binding	Gene Ontology	GO:0001222	2	0.00760939	ENSSSCG00000005587|ENSSSCG00000016338
inositol phosphate-mediated signaling	Gene Ontology	GO:0048016	2	0.00760939	ENSSSCG00000010765|ENSSSCG00000001518
fucose metabolic process	Gene Ontology	GO:0006004	2	0.00760939	ENSSSCG00000012088|ENSSSCG00000010791
microvillus membrane	Gene Ontology	GO:0031528	2	0.00760939	ENSSSCG00000021971|ENSSSCG00000012852
histone acetyltransferase activity	Gene Ontology	GO:0004402	3	0.00859042	ENSSSCG00000025160|ENSSSCG00000020665|ENSSSCG00000029630
regulation of aerobic respiration	Gene Ontology	GO:1903715	2	0.00967383	ENSSSCG00000002648|ENSSSCG00000024388
preribosome, small subunit precursor	Gene Ontology	GO:0030688	2	0.00967383	ENSSSCG00000021698|ENSSSCG00000028571
response to virus	Gene Ontology	GO:0009615	3	0.0106549	ENSSSCG00000011402|ENSSSCG00000017517|ENSSSCG00000013064
visual learning	Gene Ontology	GO:0008542	3	0.0117853	ENSSSCG00000001513|ENSSSCG00000014557|ENSSSCG00000012850
integral component of nuclear inner membrane	Gene Ontology	GO:0005639	2	0.0119569	ENSSSCG00000001520|ENSSSCG00000007544
peptide catabolic process	Gene Ontology	GO:0043171	2	0.0119569	ENSSSCG00000023080|ENSSSCG00000017513
sterol transporter activity	Gene Ontology	GO:0015248	2	0.0119569	ENSSSCG00000017518|ENSSSCG00000012862
androgen receptor signaling pathway	Gene Ontology	GO:0030521	2	0.0119569	ENSSSCG00000001509|ENSSSCG00000013067
metallopeptidase activity	Gene Ontology	GO:0008237	3	0.0129821	ENSSSCG00000010772|ENSSSCG00000007564|ENSSSCG00000017513
transferase activity	Gene Ontology	GO:0016740	3	0.0129821	ENSSSCG00000012846|ENSSSCG00000014558|ENSSSCG00000027723
STAGA complex	Gene Ontology	GO:0030914	2	0.0144507	ENSSSCG00000020665|ENSSSCG00000029630
nuclear envelope organization	Gene Ontology	GO:0006998	2	0.0144507	ENSSSCG00000001520|ENSSSCG00000007544
microtubule organizing center	Gene Ontology	GO:0005815	3	0.0155768	ENSSSCG00000023677|ENSSSCG00000001510|ENSSSCG00000010773
dipeptidase activity	Gene Ontology	GO:0016805	2	0.0171472	ENSSSCG00000017521|ENSSSCG00000021971
regulation of Notch signaling pathway	Gene Ontology	GO:0008593	2	0.0171472	ENSSSCG00000007572|ENSSSCG00000022988
basement membrane organization	Gene Ontology	GO:0071711	2	0.0171472	ENSSSCG00000014557|ENSSSCG00000002954
sterol binding	Gene Ontology	GO:0032934	2	0.0171472	ENSSSCG00000017518|ENSSSCG00000012862
positive regulation of type I interferon-mediated signaling pathway	Gene Ontology	GO:0060340	2	0.020039	ENSSSCG00000030888|ENSSSCG00000012853
AMP binding	Gene Ontology	GO:0016208	2	0.020039	ENSSSCG00000002650|ENSSSCG00000028197
lipid droplet organization	Gene Ontology	GO:0034389	2	0.020039	ENSSSCG00000012841|ENSSSCG00000020823
chaperone-mediated protein complex assembly	Gene Ontology	GO:0051131	2	0.020039	ENSSSCG00000001505|ENSSSCG00000007556
epidermis development	Gene Ontology	GO:0008544	2	0.020039	ENSSSCG00000027357|ENSSSCG00000009560
ESC/E(Z) complex	Gene Ontology	GO:0035098	2	0.020039	ENSSSCG00000028741|ENSSSCG00000001511
integrin-mediated signaling pathway	Gene Ontology	GO:0007229	4	0.0203209	ENSSSCG00000025133|ENSSSCG00000023272|ENSSSCG00000016339|ENSSSCG00000010772
pattern specification process	Gene Ontology	GO:0007389	2	0.0231187	ENSSSCG00000001513|ENSSSCG00000029189
condensed nuclear chromosome	Gene Ontology	GO:0000794	2	0.0231187	ENSSSCG00000023677|ENSSSCG00000028741
fibroblast growth factor receptor signaling pathway	Gene Ontology	GO:0008543	3	0.0232524	ENSSSCG00000012870|ENSSSCG00000012871|ENSSSCG00000012872
proteasome complex	Gene Ontology	GO:0000502	2	0.0263789	ENSSSCG00000007554|ENSSSCG00000007556
cadherin binding	Gene Ontology	GO:0045296	3	0.0268008	ENSSSCG00000027302|ENSSSCG00000002642|ENSSSCG00000029189
apoptotic process	Gene Ontology	GO:0006915	5	0.027375	ENSSSCG00000030888|ENSSSCG00000021971|ENSSSCG00000007563|ENSSSCG00000029630|ENSSSCG00000005587
positive regulation of phosphatidylinositol 3-kinase signaling	Gene Ontology	GO:0014068	3	0.0306218	ENSSSCG00000026422|ENSSSCG00000001506|ENSSSCG00000007541
integral component of Golgi membrane	Gene Ontology	GO:0030173	3	0.0306218	ENSSSCG00000002952|ENSSSCG00000014556|ENSSSCG00000007572
structural constituent of ribosome	Gene Ontology	GO:0003735	6	0.0312174	ENSSSCG00000017519|ENSSSCG00000014569|ENSSSCG00000012842|ENSSSCG00000001502|ENSSSCG00000024974|ENSSSCG00000024693
zinc ion binding	Gene Ontology	GO:0008270	15	0.0324492	ENSSSCG00000003368|ENSSSCG00000016367|ENSSSCG00000013063|ENSSSCG00000014567|ENSSSCG00000029228|ENSSSCG00000010772|ENSSSCG00000017513|ENSSSCG00000013062|ENSSSCG00000014625|ENSSSCG00000014627|ENSSSCG00000024756|ENSSSCG00000025160|ENSSSCG00000007554|ENSSSCG00000021971|ENSSSCG00000025294
translational elongation	Gene Ontology	GO:0006414	2	0.0334133	ENSSSCG00000013064|ENSSSCG00000012842
cell-cell adhesion via plasma-membrane adhesion molecules	Gene Ontology	GO:0098742	2	0.0334133	ENSSSCG00000002642|ENSSSCG00000029189
G-protein beta/gamma-subunit complex binding	Gene Ontology	GO:0031683	2	0.0334133	ENSSSCG00000017991|ENSSSCG00000011399
endodermal cell differentiation	Gene Ontology	GO:0035987	2	0.037174	ENSSSCG00000025133|ENSSSCG00000009545
gamma-tubulin binding	Gene Ontology	GO:0043015	2	0.037174	ENSSSCG00000009553|ENSSSCG00000010773
lipid storage	Gene Ontology	GO:0019915	2	0.037174	ENSSSCG00000012841|ENSSSCG00000020823
endopeptidase activity	Gene Ontology	GO:0004175	3	0.0390731	ENSSSCG00000023080|ENSSSCG00000012843|ENSSSCG00000005590
translation	Gene Ontology	GO:0006412	5	0.0390737	ENSSSCG00000024974|ENSSSCG00000014569|ENSSSCG00000024693|ENSSSCG00000017519|ENSSSCG00000001502
positive regulation of ERK1 and ERK2 cascade	Gene Ontology	GO:0070374	5	0.0403876	ENSSSCG00000014568|ENSSSCG00000012870|ENSSSCG00000026422|ENSSSCG00000012871|ENSSSCG00000007541
histone H3 acetylation	Gene Ontology	GO:0043966	2	0.0410883	ENSSSCG00000020665|ENSSSCG00000029630
cell-cell junction assembly	Gene Ontology	GO:0007043	2	0.0410883	ENSSSCG00000027302|ENSSSCG00000029189
metalloaminopeptidase activity	Gene Ontology	GO:0070006	2	0.0410883	ENSSSCG00000016367|ENSSSCG00000017513
actin filament polymerization	Gene Ontology	GO:0030041	2	0.0410883	ENSSSCG00000007557|ENSSSCG00000002635
extrinsic apoptotic signaling pathway in absence of ligand	Gene Ontology	GO:0097192	2	0.0410883	ENSSSCG00000030888|ENSSSCG00000001516
receptor clustering	Gene Ontology	GO:0043113	2	0.0410883	ENSSSCG00000025133|ENSSSCG00000001513
ribosomal large subunit biogenesis	Gene Ontology	GO:0042273	2	0.0410883	ENSSSCG00000028025|ENSSSCG00000012874
extracellular region	Gene Ontology	GO:0005576	9	0.0427618	ENSSSCG00000016364|ENSSSCG00000012837|ENSSSCG00000014581|ENSSSCG00000011402|ENSSSCG00000012870|ENSSSCG00000012871|ENSSSCG00000012872|ENSSSCG00000001521|ENSSSCG00000014626
positive regulation of cell population proliferation	Gene Ontology	GO:0008284	7	0.0428446	ENSSSCG00000023272|ENSSSCG00000026422|ENSSSCG00000012870|ENSSSCG00000012871|ENSSSCG00000012872|ENSSSCG00000011399|ENSSSCG00000007541
recycling endosome	Gene Ontology	GO:0055037	3	0.0436971	ENSSSCG00000026422|ENSSSCG00000007557|ENSSSCG00000023080
integrator complex	Gene Ontology	GO:0032039	2	0.04515	ENSSSCG00000028275|ENSSSCG00000007558
phosphorylation	Gene Ontology	GO:0016310	4	0.0480771	ENSSSCG00000017515|ENSSSCG00000030253|ENSSSCG00000020813|ENSSSCG00000016339
neurogenesis	Gene Ontology	GO:0022008	2	0.0493528	ENSSSCG00000001520|ENSSSCG00000029189
transcription factor TFIID complex	Gene Ontology	GO:0005669	2	0.0493528	ENSSSCG00000020665|ENSSSCG00000029630
catenin complex	Gene Ontology	GO:0016342	2	0.0493528	ENSSSCG00000002642|ENSSSCG00000029189
branching involved in ureteric bud morphogenesis	Gene Ontology	GO:0001658	2	0.0493528	ENSSSCG00000023272|ENSSSCG00000029189
Hsp70 protein binding	Gene Ontology	GO:0030544	2	0.0493528	ENSSSCG00000003368|ENSSSCG00000010780
metal ion binding	Gene Ontology	GO:0046872	19	0.0494302	ENSSSCG00000020809|ENSSSCG00000007572|ENSSSCG00000002648|ENSSSCG00000002640|ENSSSCG00000024777|ENSSSCG00000002645|ENSSSCG00000003366|ENSSSCG00000023080|ENSSSCG00000012850|ENSSSCG00000025133|ENSSSCG00000001511|ENSSSCG00000014626|ENSSSCG00000011407|ENSSSCG00000029723|ENSSSCG00000011399|ENSSSCG00000007557|ENSSSCG00000023057|ENSSSCG00000016339|ENSSSCG00000014558
1Genes: accession numbers can be obtained from ENSEMBL (http://ftp.ensembl.org/pub/release-103/)
